# Supplementary material for: Sialic acid blockade inhibits the metastatic spread of prostate cancer to bone
Source: eBioMedicine. 2024 May 20;104:105163. doi: 10.1016/j.ebiom.2024.105163 (PMC11134892; doi:10.1016/j.ebiom.2024.105163)
Supplement: Supplementary Tables S1–S3 [file mmc2.xlsx]

## Sheet: Table S1
Table S1: Clinical information for samples included in Fig.1 and Fig.3
Clinical information for 125 Tissue microarray samples included in Fig.1						Clinical information for 300 patient serum samples included in Fig.3
Evidence of Mets	No. of patients		Grade group	No. of patients		Disease state*	No. of patients		Gleason grade**	No. of patients		CaP perforation	No. of patients
No	81		3	6		No cancer	40		3+3	41		No	113
Yes	43		4	13		Cancer	200		3+4	50		Yes	87
Other Cancer Mets	1		5	106		mCRPC	60		4+3	9
									4+4	30
									4+5	70
Metastatic sites	No. of patients		First-line medical hormone tx (before/at time of TURP)	No. of patients		Clinically sig. cancer***	No. of patients		Tumour volume***	No. of patients		Lymph node positive	No. of patients
Not applicable	82		No	73		No	14		<0.5cc	18		No	171
Bone	24		Yes	52		Yes	186		≥0.5cc	182		Yes	29
Bone, Lymph node	3						200
Bone, Lymph node, Visceral	1		Second-line medical hormone tx (before/at time of TURP)	No. of patients		* 'No cancer patients' were screened for prostate cancer at the University of Washington and subsequently identified as low risk
Bone, Visceral	2		No	114		For the disease state, all samples were taken from patients who had prostatectomies (except the no cancer patients)
Brain, Bone	1		Yes	11		** Gleason grade was from time of radical prostatectomy
Lymph node	9					***defined according to the PI-RADS v2.1 guidelines
Lymph node, Visceral	1					*** where a tumour volume of ≥0.5cc is defined as clinically significant
Visceral	1
Not reported	1

## Sheet: Table S2
Table S2: 776 differentially expressed genes in PC3 cells with upregulation of ST6GAL1
ENTREZID	SYMBOL	GENENAME	logFC	AveExpr	Moderated t-statistic (t)	P.Value	adj.P.Val	moderated B-statistic (B)
3488	IGFBP5	insulin like growth factor binding protein 5	1.53847	7.01932	42.3538	3.33321e-32	4.61749e-28	63.4508
7052	TGM2	transglutaminase 2	-1.05771	8.28306	-39.9467	2.60026e-31	1.80107e-27	61.5322
2335	FN1	fibronectin 1	0.945233	9.22602	38.8316	7.01361e-31	3.23865e-27	60.5165
43	ACHE	acetylcholinesterase (Cartwright blood group)	2.76479	5.17628	38.9366	1.18682e-30	4.11025e-27	58.6816
5328	PLAU	plasminogen activator, urokinase	-0.729544	9.68502	-34.8694	3.01069e-29	8.34142e-26	56.6909
4886	NPY1R	neuropeptide Y receptor Y1	1.99846	5.40817	34.4713	4.49094e-29	1.03688e-25	55.8772
3248	HPGD	15-hydroxyprostaglandin dehydrogenase	1.26486	6.67944	32.8946	2.28653e-28	4.52505e-25	54.741
1191	CLU	clusterin	1.07763	7.08654	30.4813	3.1993e-27	5.53999e-24	52.1291
3576	CXCL8	C-X-C motif chemokine ligand 8	-1.29777	6.23038	-29.9587	5.81177e-27	8.05104e-24	51.5036
3219	HOXB9	homeobox B9	-1.57443	5.52353	-30.013	5.45975e-27	8.05104e-24	51.4102
6273	S100A2	S100 calcium binding protein A2	1.57803	5.40966	29.7394	7.48785e-27	9.42992e-24	51.0689
7103	TSPAN8	tetraspanin 8	1.29384	6.33383	29.1726	2.39863e-26	2.76902e-23	50.1172
146336	SSTR5-AS1	SSTR5 antisense RNA 1	1.22466	6.29789	28.6833	2.59981e-26	2.7704e-23	50.0289
93664	CADPS2	calcium dependent secretion activator 2	1.1671	6.38687	27.8107	7.50892e-26	7.43008e-23	48.9795
4322	MMP13	matrix metallopeptidase 13	1.64059	5.10225	26.3072	5.02529e-25	4.64102e-22	46.9005
1824	DSC2	desmocollin 2	1.00458	6.43506	25.6178	1.24195e-24	1.01204e-21	46.1803
2149	F2R	coagulation factor II thrombin receptor	0.738501	7.8533	25.6568	1.1793e-24	1.01204e-21	46.1343
2150	F2RL1	F2R like trypsin receptor 1	0.6511	8.58971	25.4773	1.49744e-24	1.15245e-21	45.8208
80034	CSRNP3	cysteine and serine rich nuclear protein 3	1.18231	5.75915	24.9915	2.88011e-24	2.0999e-21	45.3329
9715	FAM131B	family with sequence similarity 131 member B	1.43768	5.22964	24.8185	3.64545e-24	2.52502e-21	45.0244
114569	MAL2	mal, T cell differentiation protein 2	0.597374	8.94545	24.561	5.19167e-24	3.2691e-21	44.5197
100287082	GACAT2	gastric cancer associated transcript 2	1.30487	5.3216	24.269	7.7824e-24	4.49207e-21	44.3037
10529	NEBL	nebulette	1.12244	5.64925	23.8352	1.43173e-23	7.93351e-21	43.7386
1469	CST1	cystatin SN	2.70277	3.78247	24.505	5.6085e-24	3.37803e-21	43.3177
10481	HOXB13	homeobox B13	0.604646	9.41027	24.196	2.13671e-23	1.13846e-20	43.0686
3625	INHBB	inhibin subunit beta B	-0.90455	6.6068	-22.9879	4.84697e-23	2.48685e-20	42.4932
6558	SLC12A2	solute carrier family 12 member 2	0.718047	7.29266	22.9024	5.49343e-23	2.71788e-20	42.3013
6480	ST6GAL1	ST6 beta-galactoside alpha-2,6-sialyltransferase 1	3.58685	3.23165	24.7159	4.19513e-24	2.76739e-21	41.7784
3131	HLF	HLF transcription factor, PAR bZIP family member	1.79287	5.77864	29.9241	2.11942e-22	9.47108e-20	41.1644
2637	GBX2	gastrulation brain homeobox 2	-1.0412	5.91005	-22.01	2.08167e-22	9.47108e-20	41.075
3887	KRT81	keratin 81	-0.528364	9.2063	-22.2277	1.4976e-22	7.15387e-20	41.0672
90993	CREB3L1	cAMP responsive element binding protein 3 like 1	1.11048	6.28642	23.6658	3.61466e-22	1.51739e-19	40.5939
4144	MAT2A	methionine adenosyltransferase 2A	0.547292	9.44297	22.2367	2.87687e-22	1.24542e-19	40.4055
9518	GDF15	growth differentiation factor 15	1.04644	5.60687	21.1755	7.5522e-22	3.07708e-19	39.7956
1604	CD55	CD55 molecule (Cromer blood group)	0.498417	9.0702	21.0999	8.5056e-22	3.36652e-19	39.3136
54206	ERRFI1	ERBB receptor feedback inhibitor 1	-0.650232	7.63037	-20.7306	1.52853e-21	5.88188e-19	38.8927
3914	LAMB3	laminin subunit beta 3	-0.666494	7.43853	-20.5059	2.19267e-21	8.20947e-19	38.5498
8322	FZD4	frizzled class receptor 4	0.487583	8.7419	20.3062	3.03064e-21	1.10483e-18	38.0595
8714	ABCC3	ATP binding cassette subfamily C member 3	0.688926	7.68459	20.5715	4.28651e-21	1.52259e-18	37.8752
2167	FABP4	fatty acid binding protein 4	0.803149	6.14833	19.7913	7.06885e-21	2.38841e-18	37.5173
7267	TTC3	tetratricopeptide repeat domain 3	0.450162	9.35548	19.9927	5.0649e-21	1.7541e-18	37.4588
5010	CLDN11	claudin 11	-0.640884	7.19027	-19.7279	7.85711e-21	2.59154e-18	37.2854
64129	TINAGL1	tubulointerstitial nephritis antigen like 1	-0.723216	6.71834	-19.5492	1.05955e-20	3.3359e-18	37.0423
9289	ADGRG1	adhesion G protein-coupled receptor G1	-0.636951	7.47225	-19.6042	9.66171e-21	3.11264e-18	37.0402
55304	SPTLC3	serine palmitoyltransferase long chain base subunit 3	1.34334	4.93072	19.5256	2.29841e-20	6.93749e-18	36.4024
8549	LGR5	leucine rich repeat containing G protein-coupled receptor 5	0.953554	5.59705	19.0914	2.30365e-20	6.93749e-18	36.38
51205	ACP6	acid phosphatase 6, lysophosphatidic	0.694989	7.28866	19.2057	3.90034e-20	1.08063e-17	35.6821
1525	CXADR	CXADR Ig-like cell adhesion molecule	1.9491	3.48964	18.9602	2.88614e-20	8.34357e-18	35.58
5230	PGK1	phosphoglycerate kinase 1	0.392521	9.92487	18.8134	3.71965e-20	1.0516e-17	35.3503
5744	PTHLH	parathyroid hormone like hormone	-0.805948	5.99141	-18.4755	6.71304e-20	1.72214e-17	35.268
1001	CDH3	cadherin 3	1.89885	3.54706	18.701	4.52297e-20	1.20494e-17	35.218
302	ANXA2	annexin A2	-0.338379	10.7099	-18.7416	4.2139e-20	1.14461e-17	35.1166
224	ALDH3A2	aldehyde dehydrogenase 3 family member A2	0.558706	7.94723	18.508	6.33952e-20	1.65701e-17	35.0656
5865	RAB3B	RAB3B, member RAS oncogene family	-1.09245	4.94161	-18.2141	1.06637e-19	2.59165e-17	34.87
2201	FBN2	fibrillin 2	0.404351	9.6396	18.4549	6.96136e-20	1.75338e-17	34.7481
10079	ATP9A	ATPase phospholipid transporting 9A (putative)	0.568461	7.68451	18.2417	1.01528e-19	2.51156e-17	34.6216
4584	MUC3A	mucin 3A, cell surface associated	1.61764	3.79338	18.1374	1.22272e-19	2.92041e-17	34.4739
83998	REG4	regenerating family member 4	2.96376	2.85583	18.9592	2.89101e-20	8.34357e-18	34.3797
5570	PKIB	cAMP-dependent protein kinase inhibitor beta	0.620942	6.85736	17.9398	1.74304e-19	4.00076e-17	34.1859
1825	DSC3	desmocollin 3	0.585458	7.10149	17.9226	1.798e-19	4.01737e-17	34.1203
81848	SPRY4	sprouty RTK signaling antagonist 4	0.487502	8.2087	17.9975	1.57102e-19	3.6887e-17	34.1069
1293	COL6A3	collagen type VI alpha 3 chain	-0.504469	7.95865	-17.9339	1.76169e-19	4.00076e-17	34.0239
3624	INHBA	inhibin subunit beta A	-0.672147	6.76695	-17.7662	2.3864e-19	5.24742e-17	33.8813
147372	CCBE1	collagen and calcium binding EGF domains 1	-1.21241	4.50202	-17.5644	3.4488e-19	7.46504e-17	33.6825
22998	LIMCH1	LIM and calponin homology domains 1	1.07756	5.00225	17.3117	5.4955e-19	1.11955e-16	33.2397
5997	RGS2	regulator of G protein signaling 2	0.521909	7.94751	17.4047	4.62682e-19	9.71141e-17	33.0426
4162	MCAM	melanoma cell adhesion molecule	-0.502968	8.12192	-17.3819	4.82635e-19	9.97901e-17	32.976
1847	DUSP5	dual specificity phosphatase 5	-0.6079	6.98045	-17.2788	5.84172e-19	1.17283e-16	32.9419
55107	ANO1	anoctamin 1	-0.720325	6.14425	-17.1479	7.45615e-19	1.45479e-16	32.8178
4514	COX3	cytochrome c oxidase subunit III	0.298079	11.5369	17.487	3.97576e-19	8.47326e-17	32.7037
7739	ZNF185	zinc finger protein 185 with LIM domain	-0.579635	7.06193	-16.9765	1.02836e-18	1.97859e-16	32.3557
54798	DCHS2	dachsous cadherin-related 2	1.85145	3.33992	16.9601	1.06058e-18	2.01262e-16	32.1467
3371	TNC	tenascin C	-0.544232	7.61986	-16.9069	1.17261e-18	2.19517e-16	32.1422
4312	MMP1	matrix metallopeptidase 1	1.70531	3.63455	16.6855	1.78564e-18	3.2548e-16	31.8357
6768	ST14	ST14 transmembrane serine protease matriptase	2.64784	2.71638	17.2647	5.99754e-19	1.18691e-16	31.7671
7025	NR2F1	nuclear receptor subfamily 2 group F member 1	0.473724	8.1452	16.6634	1.86264e-18	3.35105e-16	31.5971
351	APP	amyloid beta precursor protein	0.29657	10.9242	16.7491	1.58177e-18	2.92164e-16	31.3812
1266	CNN3	calponin 3	-0.568708	7.42437	-16.5012	3.90792e-18	6.94057e-16	30.9698
999	CDH1	cadherin 1	1.37236	3.88645	16.1447	5.08022e-18	8.90839e-16	30.9435
375790	AGRN	agrin	0.33823	9.87424	16.0925	5.62756e-18	9.74482e-16	30.2321
4642	MYO1D	myosin ID	0.535851	7.15558	15.9005	8.21877e-18	1.40561e-15	30.2297
200058	NA	NA	0.625407	6.26986	15.7925	1.01844e-17	1.69981e-15	30.152
51430	SUCO	SUN domain containing ossification factor	0.423648	8.41194	15.805	9.93421e-18	1.67828e-15	29.8542
9060	PAPSS2	3'-phosphoadenosine 5'-phosphosulfate synthase 2	0.582029	6.76019	15.6383	1.38607e-17	2.28586e-15	29.7604
120224	TMEM45B	transmembrane protein 45B	0.900721	5.14539	15.4536	2.01108e-17	3.21803e-15	29.6305
23239	PHLPP1	PH domain and leucine rich repeat protein phosphatase 1	0.579112	6.51829	15.5429	1.67914e-17	2.73661e-15	29.6043
26298	EHF	ETS homologous factor	1.32537	3.87863	15.3905	2.2855e-17	3.59785e-15	29.4818
3913	LAMB2	laminin subunit beta 2	0.461606	8.43308	15.7361	2.021e-17	3.21803e-15	29.1615
266977	ADGRF1	adhesion G protein-coupled receptor F1	0.731884	8.32543	21.5679	3.72901e-17	5.73978e-15	29.107
84962	AJUBA	ajuba LIM protein	-0.466248	7.72723	-15.3019	2.73704e-17	4.26025e-15	28.9203
1131	CHRM3	cholinergic receptor muscarinic 3	1.31248	3.89734	15.093	4.20015e-17	6.32443e-15	28.8923
8613	PLPP3	phospholipid phosphatase 3	0.711269	5.90186	15.0671	4.43015e-17	6.59901e-15	28.7269
8835	SOCS2	suppressor of cytokine signaling 2	-1.02083	4.6061	-14.9878	5.21917e-17	7.53138e-15	28.7182
2113	ETS1	ETS proto-oncogene 1, transcription factor	-0.476278	7.26096	-15.1306	3.88686e-17	5.917e-15	28.6339
7108	TM7SF2	transmembrane 7 superfamily member 2	0.622254	6.19309	14.9878	5.21889e-17	7.53138e-15	28.51
6678	SPARC	secreted protein acidic and cysteine rich	2.29582	4.36185	21.884	7.65782e-17	1.08646e-14	28.334
1953	MEGF6	multiple EGF like domains 6	0.696412	5.63419	14.7873	7.92117e-17	1.08646e-14	28.183
8829	NRP1	neuropilin 1	0.316113	9.8507	15.023	4.8526e-17	7.15139e-15	28.0359
8204	NRIP1	nuclear receptor interacting protein 1	-0.458366	7.35669	-14.7906	7.86622e-17	1.08646e-14	27.902
113146	AHNAK2	AHNAK nucleoprotein 2	0.440951	8.01051	14.7878	7.91283e-17	1.08646e-14	27.7975
5737	PTGFR	prostaglandin F receptor	1.0833	4.48432	14.499	1.45366e-16	1.91787e-14	27.7039
9500	MAGED1	MAGE family member D1	0.364327	9.08904	14.7704	8.20497e-17	1.11435e-14	27.6063
334	APLP2	amyloid beta precursor like protein 2	0.31283	9.79325	14.79	7.8769e-17	1.08646e-14	27.5494
306	ANXA3	annexin A3	-0.560089	6.48394	-14.5576	1.2839e-16	1.71019e-14	27.5472
966	CD59	CD59 molecule (CD59 blood group)	0.322172	9.68191	14.6222	1.12019e-16	1.5066e-14	27.2056
727897	MUC5B	mucin 5B, oligomeric mucus/gel-forming	1.29856	5.33637	19.0826	3.62026e-16	4.51816e-14	27.0809
5552	SRGN	serglycin	-0.410697	7.89852	-14.42	1.71936e-16	2.24701e-14	27.0237
5806	PTX3	pentraxin 3	-0.596242	6.27879	-14.2331	2.56421e-16	3.31982e-14	26.8823
2114	ETS2	ETS proto-oncogene 2, transcription factor	-0.62197	5.92339	-14.0963	3.44448e-16	4.33785e-14	26.6477
60681	FKBP10	FKBP prolyl isomerase 10	0.443295	7.45862	14.177	2.89365e-16	3.71164e-14	26.5608
3866	KRT15	keratin 15	1.00374	4.32279	13.9342	4.89862e-16	5.95268e-14	26.5014
165679	SPTSSB	serine palmitoyltransferase small subunit B	1.02105	4.62945	14.038	5.2663e-16	6.34383e-14	26.4253
5268	SERPINB5	serpin family B member 5	0.406082	8.23659	14.1258	3.23144e-16	4.10689e-14	26.331
651746	ANKRD33B	ankyrin repeat domain 33B	-0.809204	4.98282	-13.8623	5.73206e-16	6.78686e-14	26.2878
1954	MEGF8	multiple EGF like domains 8	0.547064	6.47633	13.9775	4.4577e-16	5.46482e-14	26.2851
134111	UBE2QL1	ubiquitin conjugating enzyme E2 Q family like 1	0.469017	7.27291	13.9902	4.33617e-16	5.3633e-14	26.1789
3959	LGALS3BP	galectin 3 binding protein	0.936255	4.95448	13.9878	7.12145e-16	8.22113e-14	26.0988
1281	COL3A1	collagen type III alpha 1 chain	1.96831	2.93072	13.9794	5.61789e-16	6.70902e-14	26.0077
6451	SH3BGRL	SH3 domain binding glutamate rich protein like	0.651079	6.35222	14.4351	7.04607e-16	8.20246e-14	25.9285
154	ADRB2	adrenoceptor beta 2	-0.582897	6.03541	-13.7699	7.01954e-16	8.20246e-14	25.906
606	NBEAP1	neurobeachin pseudogene 1	1.22561	3.86494	13.6506	9.13317e-16	1.02863e-13	25.8752
57574	MARCHF4	membrane associated ring-CH-type finger 4	-0.726143	5.27771	-13.6441	9.26634e-16	1.03522e-13	25.761
83857	TMTC1	transmembrane O-mannosyltransferase targeting cadherins 1	0.637285	5.60807	13.5191	1.22298e-15	1.35535e-13	25.4235
604	BCL6	BCL6 transcription repressor	0.639619	5.86562	13.5023	1.26958e-15	1.39584e-13	25.3385
4586	MUC5AC	mucin 5AC, oligomeric mucus/gel-forming	0.961947	4.70553	13.5373	1.63706e-15	1.758e-13	25.2865
57209	ZNF248	zinc finger protein 248	0.39073	7.72446	13.4924	1.29803e-15	1.41588e-13	24.9916
3320	HSP90AA1	heat shock protein 90 alpha family class A member 1	-0.283224	10.5469	-13.757	9.09389e-16	1.02863e-13	24.9606
6372	CXCL6	C-X-C motif chemokine ligand 6	-0.698867	5.39074	-13.27	2.13769e-15	2.24344e-13	24.8995
10763	NES	nestin	-0.393783	7.56738	-13.4295	1.49387e-15	1.61676e-13	24.8733
80762	NDFIP1	Nedd4 family interacting protein 1	0.507307	7.12221	13.5647	1.76905e-15	1.87073e-13	24.8039
4343	MOV10	Mov10 RISC complex RNA helicase	0.513822	6.49677	13.2309	2.33505e-15	2.43214e-13	24.6006
715	C1R	complement C1r	0.957051	4.31501	13.0549	3.48154e-15	3.46977e-13	24.5519
4953	ODC1	ornithine decarboxylase 1	-0.299829	9.32791	-13.3804	1.66753e-15	1.77695e-13	24.5006
2737	GLI3	GLI family zinc finger 3	0.468312	6.66581	13.1134	3.04789e-15	3.10459e-13	24.2991
91768	CABLES1	Cdk5 and Abl enzyme substrate 1	0.461907	7.10663	13.1142	3.04206e-15	3.10459e-13	24.2251
10628	TXNIP	thioredoxin interacting protein	0.564892	5.98135	12.9991	3.9554e-15	3.88611e-13	24.1647
1152	CKB	creatine kinase B	-0.490503	6.43426	-13.0337	3.654e-15	3.61563e-13	24.1576
2212	FCGR2A	Fc fragment of IgG receptor IIa	1.30394	3.6333	12.8752	5.25469e-15	5.09043e-13	24.1377
8763	CD164	CD164 molecule	0.305364	9.00123	13.2014	2.49625e-15	2.58064e-13	24.136
3898	LAD1	ladinin 1	1.99093	2.47594	13.0855	3.24695e-15	3.25942e-13	24.0849
8473	OGT	O-linked N-acetylglucosamine (GlcNAc) transferase	0.354849	8.63485	13.0923	3.19736e-15	3.23307e-13	23.9371
11135	CDC42EP1	CDC42 effector protein 1	-0.603198	5.71658	-12.8007	6.24004e-15	5.92077e-13	23.756
5563	PRKAA2	protein kinase AMP-activated catalytic subunit alpha 2	0.603014	5.66825	12.7328	7.30134e-15	6.83415e-13	23.6062
57568	SIPA1L2	signal induced proliferation associated 1 like 2	0.723839	5.04409	12.6803	8.24844e-15	7.61088e-13	23.5976
3694	ITGB6	integrin subunit beta 6	3.25781	1.45196	13.7273	7.71112e-16	8.82828e-14	23.5918
84629	TNRC18	trinucleotide repeat containing 18	0.364805	7.86142	12.8917	5.05904e-15	4.93541e-13	23.5856
23266	ADGRL2	adhesion G protein-coupled receptor L2	1.23069	3.51195	12.6055	9.81728e-15	8.77412e-13	23.5154
3708	ITPR1	inositol 1,4,5-trisphosphate receptor type 1	0.506956	6.17636	12.7251	7.43336e-15	6.91103e-13	23.4863
84818	IL17RC	interleukin 17 receptor C	0.473086	6.80117	12.7544	6.94514e-15	6.54497e-13	23.4387
57704	GBA2	glucosylceramidase beta 2	0.654222	8.48919	18.9599	1.3432e-14	1.15574e-12	23.2452
79400	NOX5	NADPH oxidase 5	1.54298	3.22053	12.6029	1.32404e-14	1.14637e-12	23.1679
23522	KAT6B	lysine acetyltransferase 6B	0.36428	7.81713	12.6778	8.29599e-15	7.61088e-13	23.089
546	ATRX	ATRX chromatin remodeler	0.409388	7.44627	12.6275	9.32693e-15	8.44484e-13	23.0293
4508	ATP6	ATP synthase F0 subunit 6	0.252511	11.0811	13.0297	5.75102e-15	5.53256e-13	23.0145
80781	COL18A1	collagen type XVIII alpha 1 chain	0.348669	7.96322	12.6311	9.24828e-15	8.42871e-13	22.9558
5493	PPL	periplakin	0.512632	6.36071	12.5118	1.22241e-14	1.06503e-12	22.9463
80164	PRR36	proline rich 36	0.641583	5.82653	12.6323	1.41005e-14	1.19106e-12	22.9365
1803	DPP4	dipeptidyl peptidase 4	0.501937	6.92658	12.8229	1.16923e-14	1.02515e-12	22.9326
330	BIRC3	baculoviral IAP repeat containing 3	-0.990478	4.29687	-12.4036	1.88782e-14	1.52935e-12	22.8791
64332	NFKBIZ	NFKB inhibitor zeta	0.48172	6.4762	12.4454	1.42849e-14	1.19932e-12	22.7658
5087	PBX1	PBX homeobox 1	0.584632	5.63702	12.3455	1.80796e-14	1.47328e-12	22.6952
54845	ESRP1	epithelial splicing regulatory protein 1	2.06324	2.14195	12.5439	1.13372e-14	1.00035e-12	22.6682
5337	PLD1	phospholipase D1	0.535297	5.97034	12.3514	1.78307e-14	1.46159e-12	22.6413
5768	QSOX1	quiescin sulfhydryl oxidase 1	0.317303	9.21264	12.6345	1.11985e-14	9.94439e-13	22.5894
83959	SLC4A11	solute carrier family 4 member 11	0.459744	6.46648	12.3675	1.71637e-14	1.42376e-12	22.581
8140	SLC7A5	solute carrier family 7 member 5	-0.382084	7.99511	-12.5387	1.39762e-14	1.19106e-12	22.5444
3597	IL13RA1	interleukin 13 receptor subunit alpha 1	0.50786	6.04498	12.3141	1.94765e-14	1.56865e-12	22.5362
163486	DENND1B	DENN domain containing 1B	0.768752	4.63696	12.1998	2.55483e-14	1.98832e-12	22.5248
5317	PKP1	plakophilin 1	-0.293255	8.97157	-12.4528	1.40385e-14	1.19106e-12	22.3802
23677	SH3BP4	SH3 domain binding protein 4	-0.523654	6.00147	-12.2192	2.43949e-14	1.90928e-12	22.3177
84959	UBASH3B	ubiquitin associated and SH3 domain containing B	-0.437833	6.72812	-12.2261	2.39995e-14	1.889e-12	22.1923
2318	FLNC	filamin C	-0.292883	9.18454	-12.3633	1.73375e-14	1.42962e-12	22.1341
6091	ROBO1	roundabout guidance receptor 1	0.514286	6.27161	12.1621	2.79556e-14	2.16352e-12	22.1248
25890	ABI3BP	ABI family member 3 binding protein	0.362817	7.96329	12.2646	2.19033e-14	1.75391e-12	22.0782
100507507	LOC100507507	uncharacterized LOC100507507	0.594756	5.5247	12.0475	3.67796e-14	2.81496e-12	22.0001
558	AXL	AXL receptor tyrosine kinase	-0.327551	8.53918	-12.259	2.21923e-14	1.76684e-12	21.9775
7042	TGFB2	transforming growth factor beta 2	-0.596909	5.59701	-12.0202	3.9275e-14	2.98943e-12	21.9196
8503	PIK3R3	phosphoinositide-3-kinase regulatory subunit 3	0.630542	5.57841	12.0464	4.04666e-14	3.0633e-12	21.8994
7035	TFPI	tissue factor pathway inhibitor	0.426239	6.88747	12.1094	3.17082e-14	2.44029e-12	21.8804
84171	LOXL4	lysyl oxidase like 4	0.561842	6.23877	12.2478	4.18409e-14	3.15012e-12	21.7634
3038	HAS3	hyaluronan synthase 3	0.265977	9.99472	12.2497	2.26912e-14	1.79623e-12	21.743
151887	CCDC80	coiled-coil domain containing 80	-1.09165	3.58755	-11.78	7.02191e-14	5.1468e-12	21.5945
2919	CXCL1	C-X-C motif chemokine ligand 1	-0.533783	6.06894	-11.9143	5.06952e-14	3.7757e-12	21.5632
63027	SLC22A23	solute carrier family 22 member 23	0.835169	4.53802	11.7912	6.83179e-14	5.06101e-12	21.5544
3169	FOXA1	forkhead box A1	0.407904	7.23657	11.923	4.96324e-14	3.71653e-12	21.3643
130271	PLEKHH2	pleckstrin homology, MyTH4 and FERM domain containing H2	0.674007	5.18091	11.745	7.64605e-14	5.54558e-12	21.33
115361	GBP4	guanylate binding protein 4	3.19068	1.26024	12.6092	9.73354e-15	8.75576e-13	21.3253
55790	CSGALNACT1	chondroitin sulfate N-acetylgalactosaminyltransferase 1	1.50441	2.76998	11.6924	8.69373e-14	6.20795e-12	21.2336
8349	H2BC21	H2B clustered histone 21	0.979103	4.05232	11.6102	1.06333e-13	7.43954e-12	21.1703
11346	SYNPO	synaptopodin	-0.505581	6.01057	-11.7499	7.55613e-14	5.50921e-12	21.1703
257313	UTS2B	urotensin 2B	1.8746	2.4018	11.7224	8.08015e-14	5.82991e-12	21.0974
79684	MSANTD2	Myb/SANT DNA binding domain containing 2	0.489831	6.10225	11.706	8.40915e-14	6.03585e-12	21.0421
6446	SGK1	serum/glucocorticoid regulated kinase 1	-1.03014	3.65042	-11.5211	1.32416e-13	9.03622e-12	20.9711
84152	PPP1R1B	protein phosphatase 1 regulatory inhibitor subunit 1B	2.38143	2.09221	11.9446	6.95907e-14	5.12787e-12	20.9072
8543	LMO4	LIM domain only 4	0.496363	5.94273	11.628	1.01781e-13	7.15719e-12	20.8821
2217	FCGRT	Fc fragment of IgG receptor and transporter	0.463408	6.30645	11.6571	9.47839e-14	6.73355e-12	20.8786
4017	LOXL2	lysyl oxidase like 2	-0.391705	6.88366	-11.653	9.57457e-14	6.76717e-12	20.7584
3910	LAMA4	laminin subunit alpha 4	0.505166	6.11285	11.5745	1.16078e-13	8.04016e-12	20.7135
51435	SCARA3	scavenger receptor class A member 3	0.475951	6.05554	11.4865	1.44219e-13	9.74569e-12	20.505
2012	EMP1	epithelial membrane protein 1	-0.342301	7.70882	-11.5832	1.1363e-13	7.9101e-12	20.4434
6772	STAT1	signal transducer and activator of transcription 1	0.419386	7.27369	11.6903	1.27441e-13	8.73983e-12	20.4264
6374	CXCL5	C-X-C motif chemokine ligand 5	-1.5168	2.67203	-11.3273	2.14049e-13	1.41877e-11	20.3418
4811	NID1	nidogen 1	0.434481	6.43645	11.4476	1.58775e-13	1.06772e-11	20.3291
27063	ANKRD1	ankyrin repeat domain 1	-1.03138	3.83902	-11.2522	2.58163e-13	1.67118e-11	20.3055
9684	LRRC14	leucine rich repeat containing 14	0.362093	7.42101	11.5009	1.39171e-13	9.45064e-12	20.2845
286133	SCARA5	scavenger receptor class A member 5	1.05755	3.93676	11.3772	2.71341e-13	1.74022e-11	20.2674
8991	SELENBP1	selenium binding protein 1	0.675514	4.84535	11.2767	2.4285e-13	1.58689e-11	20.229
857	CAV1	caveolin 1	-0.310889	9.32068	-12.0053	1.21452e-13	8.37053e-12	20.2104
10379	IRF9	interferon regulatory factor 9	0.700744	4.92469	11.265	2.50062e-13	1.62634e-11	20.1855
1545	CYP1B1	cytochrome P450 family 1 subfamily B member 1	4.14855	1.25175	13.1639	1.44502e-14	1.20589e-12	20.1446
122786	FRMD6	FERM domain containing 6	-0.482894	6.54181	-11.5151	1.94204e-13	1.29341e-11	20.1315
3294	HSD17B2	hydroxysteroid 17-beta dehydrogenase 2	0.646357	5.05275	11.2281	2.74178e-13	1.75031e-11	20.0674
10962	MLLT11	MLLT11 transcription factor 7 cofactor	-0.507895	5.75909	-11.2854	2.37608e-13	1.56742e-11	20.0637
6617	SNAPC1	small nuclear RNA activating complex polypeptide 1	-0.398646	7.03831	-11.3737	1.90724e-13	1.27638e-11	20.0309
340371	NRBP2	nuclear receptor binding protein 2	0.504403	6.62649	11.8606	2.4204e-13	1.58689e-11	19.9656
5452	POU2F2	POU class 2 homeobox 2	-1.08275	3.42607	-11.0853	3.92569e-13	2.43868e-11	19.8992
79365	BHLHE41	basic helix-loop-helix family member e41	0.653626	5.26757	11.2239	3.27035e-13	2.05928e-11	19.8577
3097	HIVEP2	HIVEP zinc finger 2	0.484524	6.78319	11.818	2.66292e-13	1.71578e-11	19.8391
56937	PMEPA1	prostate transmembrane protein, androgen induced 1	0.463992	6.61051	11.3402	2.76028e-13	1.75404e-11	19.7552
8710	SERPINB7	serpin family B member 7	0.427744	8.18425	12.9496	3.15191e-13	1.99376e-11	19.6268
57658	CALCOCO1	calcium binding and coiled-coil domain 1	0.608816	5.23303	11.0314	4.49792e-13	2.78168e-11	19.5315
8482	SEMA7A	semaphorin 7A (John Milton Hagen blood group)	-0.44941	6.31753	-11.1196	3.60067e-13	2.25702e-11	19.5233
56925	LXN	latexin	0.633967	5.07204	10.8884	6.46606e-13	3.84439e-11	19.199
3691	ITGB4	integrin subunit beta 4	0.490211	8.09093	13.8909	6.55592e-13	3.86699e-11	19.0794
54733	SLC35F2	solute carrier family 35 member F2	0.280217	8.57734	11.092	3.85985e-13	2.40858e-11	19.0638
150468	CKAP2L	cytoskeleton associated protein 2 like	-0.435937	6.20256	-10.9286	5.83719e-13	3.53112e-11	19.057
991	CDC20	cell division cycle 20	-0.373168	7.40214	-11.0454	4.79022e-13	2.93624e-11	19.0391
79586	CHPF	chondroitin polymerizing factor	0.339168	7.62161	11.0167	4.66841e-13	2.87429e-11	19.0206
716	C1S	complement C1s	1.39222	3.07903	10.8484	1.00033e-12	5.63315e-11	18.9679
105373989	LOC105373989	putative cuticle collagen 91	-1.09442	4.14313	-11.7521	1.1303e-12	6.21351e-11	18.9511
20	ABCA2	ATP binding cassette subfamily A member 2	0.417324	6.70178	10.9169	6.01311e-13	3.62172e-11	18.9265
23108	RAP1GAP2	RAP1 GTPase activating protein 2	-0.528752	5.60673	-10.8127	7.8443e-13	4.52779e-11	18.8893
90990	KIFC2	kinesin family member C2	0.380698	7.86452	11.4846	5.66503e-13	3.442e-11	18.8854
11199	ANXA10	annexin A10	0.96259	3.65572	10.6741	1.1193e-12	6.20229e-11	18.863
8900	CCNA1	cyclin A1	-1.3534	2.97997	-10.6825	1.0953e-12	6.11824e-11	18.8568
30844	EHD4	EH domain containing 4	-0.363965	6.9941	-10.8973	6.32159e-13	3.7747e-11	18.8214
10397	NDRG1	N-myc downstream regulated 1	0.523731	7.29357	13.091	8.95083e-13	5.12379e-11	18.8012
146664	MGAT5B	alpha-1,6-mannosylglycoprotein 6-beta-N-acetylglucosaminyltransferase B	-0.886788	3.99151	-10.6551	1.17541e-12	6.41061e-11	18.7853
150696	PROM2	prominin 2	2.03817	1.79848	10.8567	7.01031e-13	4.08041e-11	18.701
80830	APOL6	apolipoprotein L6	0.847854	3.99875	10.5899	1.39099e-12	7.43992e-11	18.6154
10551	AGR2	anterior gradient 2, protein disulphide isomerase family member	0.79184	7.79373	18.7646	1.90376e-12	9.80401e-11	18.6044
84061	MAGT1	magnesium transporter 1	0.306541	7.81137	10.8652	6.85911e-13	4.02624e-11	18.5984
221035	REEP3	receptor accessory protein 3	0.296786	8.11073	10.8827	6.55991e-13	3.86699e-11	18.5962
79026	AHNAK	AHNAK nucleoprotein	-0.226313	10.0918	-10.9869	5.03404e-13	3.07209e-11	18.5705
84441	MAML2	mastermind like transcriptional coactivator 2	0.508927	5.95219	10.7724	1.01528e-12	5.69419e-11	18.5625
2702	GJA5	gap junction protein alpha 5	1.79983	2.2329	10.6674	1.13895e-12	6.23629e-11	18.5604
10381	TUBB3	tubulin beta 3 class III	0.386917	7.08803	10.8118	8.09769e-13	4.65466e-11	18.5553
647979	NORAD	non-coding RNA activated by DNA damage	0.259855	8.9751	10.91	6.11946e-13	3.66982e-11	18.5352
55691	FRMD4A	FERM domain containing 4A	-0.705748	4.61355	-10.5747	1.44675e-12	7.70839e-11	18.4792
23136	EPB41L3	erythrocyte membrane protein band 4.1 like 3	-0.285709	8.30067	-10.8235	7.63008e-13	4.42257e-11	18.413
23022	PALLD	palladin, cytoskeletal associated protein	-0.385669	7.19355	-10.7944	9.60095e-13	5.4509e-11	18.3734
9902	MRC2	mannose receptor C type 2	0.329286	7.52373	10.7564	9.06033e-13	5.16513e-11	18.363
3486	IGFBP3	insulin like growth factor binding protein 3	-0.670526	4.74608	-10.5245	1.6478e-12	8.67947e-11	18.3232
1180	CLCN1	chloride voltage-gated channel 1	1.27877	3.03678	10.4557	1.97018e-12	1.01085e-10	18.2969
373156	GSTK1	glutathione S-transferase kappa 1	0.704101	6.71219	14.5842	2.17429e-12	1.09929e-10	18.2493
84679	SLC9A7	solute carrier family 9 member A7	0.35548	7.11794	10.6764	1.11259e-12	6.18985e-11	18.2249
4519	CYTB	cytochrome b	0.198608	10.7249	10.8572	7.00194e-13	4.08041e-11	18.1407
6773	STAT2	signal transducer and activator of transcription 2	0.452155	5.96776	10.5478	1.55101e-12	8.23226e-11	18.1176
2548	GAA	glucosidase alpha, acid	0.3236	7.74405	10.6721	1.125e-12	6.20902e-11	18.1065
100288152	SLC9A3-AS1	SLC9A3 antisense RNA 1	0.496704	5.82203	10.517	1.67992e-12	8.78187e-11	18.0701
5289	PIK3C3	phosphatidylinositol 3-kinase catalytic subunit type 3	0.478	5.70154	10.4904	1.80017e-12	9.3751e-11	18.027
4125	MAN2B1	mannosidase alpha class 2B member 1	0.324562	7.47677	10.6247	1.27125e-12	6.85238e-11	18.0267
1356	CP	ceruloplasmin	2.09231	1.57491	10.6402	1.22144e-12	6.63552e-11	18.0235
22837	COBLL1	cordon-bleu WH2 repeat protein like 1	0.65516	4.63768	10.4007	2.27409e-12	1.14203e-10	18.0191
91107	TRIM47	tripartite motif containing 47	-0.503612	5.74929	-10.4866	1.81804e-12	9.43272e-11	18.0073
1736	DKC1	dyskerin pseudouridine synthase 1	-0.321012	7.54445	-10.5993	1.35745e-12	7.28868e-11	17.9489
283987	HID1	HID1 domain containing	0.521521	5.72645	10.4451	2.08269e-12	1.05889e-10	17.8769
57326	PBXIP1	PBX homeobox interacting protein 1	0.504464	6.48316	11.2377	2.08674e-12	1.05889e-10	17.8586
387590	TPTEP1	TPTE pseudogene 1	-5.54957	-1.46191	-12.9204	5.81939e-15	5.55973e-13	17.8504
81669	CCNL2	cyclin L2	0.271221	8.77818	10.6302	1.25353e-12	6.78324e-11	17.8351
2274	FHL2	four and a half LIM domains 2	-0.485232	5.70839	-10.4005	2.27532e-12	1.14203e-10	17.789
100507127	LINC00707	long intergenic non-protein coding RNA 707	-1.03529	3.41948	-10.2205	3.64739e-12	1.74835e-10	17.7076
219285	SAMD9L	sterile alpha motif domain containing 9 like	1.3988	2.64052	10.2259	3.59569e-12	1.73558e-10	17.6492
3778	KCNMA1	potassium calcium-activated channel subfamily M alpha 1	-0.277488	8.47802	-10.5175	1.67796e-12	8.78187e-11	17.5842
316	AOX1	aldehyde oxidase 1	-0.478557	5.7469	-10.3199	2.8094e-12	1.38501e-10	17.567
8722	CTSF	cathepsin F	0.617139	5.01588	10.2537	3.34265e-12	1.62476e-10	17.5551
100216001	MANCR	mitotically associated long non coding RNA	0.559914	5.19317	10.2647	3.24708e-12	1.58387e-10	17.5453
57493	HEG1	heart development protein with EGF like domains 1	-0.736494	4.3022	-10.1732	4.13193e-12	1.95357e-10	17.4827
79932	KIAA0319L	KIAA0319 like	0.402473	6.27098	10.3173	2.8285e-12	1.38947e-10	17.4423
27330	RPS6KA6	ribosomal protein S6 kinase A6	0.573903	4.9956	10.1884	3.96963e-12	1.88973e-10	17.3855
10797	MTHFD2	methylenetetrahydrofolate dehydrogenase (NADP+ dependent) 2, methenyltetrahydrofolate cyclohydrolase	-0.350014	7.05798	-10.3432	2.64287e-12	1.31762e-10	17.3575
10105	PPIF	peptidylprolyl isomerase F	-0.272024	8.77585	-10.4427	2.03807e-12	1.04182e-10	17.3412
158135	TTLL11	tubulin tyrosine ligase like 11	0.341724	7.19336	10.3369	2.68674e-12	1.32926e-10	17.3162
51390	AIG1	androgen induced 1	0.564002	5.30145	10.1715	4.15073e-12	1.95578e-10	17.2739
9444	QKI	QKI, KH domain containing RNA binding	-0.337856	7.31214	-10.3038	2.93016e-12	1.43433e-10	17.2073
26011	TENM4	teneurin transmembrane protein 4	0.499908	5.69778	10.1301	4.63061e-12	2.16716e-10	17.0728
26020	LRP10	LDL receptor related protein 10	0.265128	8.83419	10.3413	2.65591e-12	1.31872e-10	17.063
80210	ARMC9	armadillo repeat containing 9	0.570498	5.24616	10.0639	5.5183e-12	2.4982e-10	16.9989
6310	ATXN1	ataxin 1	0.55595	5.30032	10.0684	5.45277e-12	2.4982e-10	16.9987
30011	SH3KBP1	SH3 domain containing kinase binding protein 1	-0.403403	6.18116	-10.1419	4.4878e-12	2.10744e-10	16.9944
3207	HOXA11	homeobox A11	-0.751515	4.12915	-9.97615	6.96912e-12	3.07462e-10	16.989
7980	TFPI2	tissue factor pathway inhibitor 2	-0.395679	6.98528	-10.3002	4.01787e-12	1.90615e-10	16.9702
113655	MFSD3	major facilitator superfamily domain containing 3	0.445318	6.0843	10.1227	4.72203e-12	2.2025e-10	16.9644
23216	TBC1D1	TBC1 domain family member 1	-0.503704	5.45399	-10.0645	5.5102e-12	2.4982e-10	16.9531
595	CCND1	cyclin D1	-0.234686	9.64257	-10.343	2.64418e-12	1.31762e-10	16.9477
3964	LGALS8	galectin 8	0.524557	5.47594	10.061	5.5615e-12	2.50956e-10	16.9387
51313	GASK1B	golgi associated kinase 1B	3.06298	0.678204	10.7301	9.69279e-13	5.48058e-11	16.9375
501	ALDH7A1	aldehyde dehydrogenase 7 family member A1	0.293441	7.68033	10.2263	3.5918e-12	1.73558e-10	16.9373
83851	SYT16	synaptotagmin 16	0.411696	6.18037	10.1077	4.91296e-12	2.27623e-10	16.9026
10299	MARCHF6	membrane associated ring-CH-type finger 6	0.311743	7.4324	10.1971	3.8791e-12	1.853e-10	16.9012
102724814	LOC102724814	uncharacterized LOC102724814	0.617842	4.75022	9.97804	6.93407e-12	3.06893e-10	16.8762
54902	TTC19	tetratricopeptide repeat domain 19	0.420419	6.1114	10.0886	5.16809e-12	2.37852e-10	16.8666
1290	COL5A2	collagen type V alpha 2 chain	0.277146	8.20507	10.2241	3.6133e-12	1.73802e-10	16.8468
752	FMNL1	formin like 1	-0.482293	5.62718	-9.97839	6.92758e-12	3.06893e-10	16.6819
8565	YARS1	tyrosyl-tRNA synthetase 1	-0.343279	7.12892	-10.0926	5.11372e-12	2.36135e-10	16.6747
9203	ZMYM3	zinc finger MYM-type containing 3	0.350923	6.89079	10.0651	5.50038e-12	2.4982e-10	16.6443
84848	MIR503HG	MIR503 host gene	-0.945248	3.49148	-9.8121	1.08109e-11	4.63662e-10	16.6317
119	ADD2	adducin 2	0.944616	3.46024	9.79764	1.12394e-11	4.79074e-10	16.5953
64236	PDLIM2	PDZ and LIM domain 2	-0.726771	4.27008	-9.83244	1.02362e-11	4.40379e-10	16.5805
1303	COL12A1	collagen type XII alpha 1 chain	-0.355063	7.02922	-10.0405	5.87163e-12	2.6409e-10	16.5527
5905	RANGAP1	Ran GTPase activating protein 1	-0.302823	7.50685	-10.066	5.48823e-12	2.4982e-10	16.5362
79977	GRHL2	grainyhead like transcription factor 2	3.21526	0.789577	10.5286	1.89226e-12	9.78114e-11	16.487
10051	SMC4	structural maintenance of chromosomes 4	-0.265707	8.64956	-10.1105	4.87654e-12	2.26694e-10	16.4733
29128	UHRF1	ubiquitin like with PHD and ring finger domains 1	-0.363748	6.73811	-9.9796	6.90532e-12	3.06893e-10	16.443
1464	CSPG4	chondroitin sulfate proteoglycan 4	-0.914617	4.05013	-10.0304	1.28963e-11	5.38109e-10	16.4396
90874	ZNF697	zinc finger protein 697	-0.670625	4.48255	-9.76496	1.22726e-11	5.16755e-10	16.3578
2052	EPHX1	epoxide hydrolase 1	0.423083	7.0186	10.6197	8.39281e-12	3.66768e-10	16.3385
5663	PSEN1	presenilin 1	0.313768	7.3536	9.98176	6.86557e-12	3.06802e-10	16.3353
51129	ANGPTL4	angiopoietin like 4	1.37707	2.5097	9.71458	1.40582e-11	5.79607e-10	16.3171
5364	PLXNB1	plexin B1	0.456511	5.91509	9.85452	9.64734e-12	4.18949e-10	16.2797
3748	KCNC3	potassium voltage-gated channel subfamily C member 3	0.766726	4.61883	10.1269	1.4149e-11	5.799e-10	16.2671
114884	OSBPL10	oxysterol binding protein like 10	0.314917	7.21811	9.9391	7.69317e-12	3.38329e-10	16.2438
21	ABCA3	ATP binding cassette subfamily A member 3	0.407501	6.1792	9.84171	9.98453e-12	4.32237e-10	16.1846
26499	PLEK2	pleckstrin 2	-0.478468	5.54952	-9.78303	1.16898e-11	4.96747e-10	16.1711
5270	SERPINE2	serpin family E member 2	0.58276	6.55432	12.0957	1.53317e-11	6.24678e-10	16.1143
2752	GLUL	glutamate-ammonia ligase	0.292309	7.65006	9.90143	8.50826e-12	3.70645e-10	16.0666
56938	ARNTL2	aryl hydrocarbon receptor nuclear translocator like 2	-0.291753	7.91746	-9.91065	8.30094e-12	3.63901e-10	16.0478
317762	CCDC85C	coiled-coil domain containing 85C	-0.402418	6.24288	-9.77559	1.19263e-11	5.05245e-10	15.991
80013	MINDY3	MINDY lysine 48 deubiquitinase 3	0.432731	5.88251	9.73685	1.32382e-11	5.4907e-10	15.9667
4026	LPP	LIM domain containing preferred translocation partner in lipoma	0.377403	6.51396	9.77278	1.20169e-11	5.07532e-10	15.9256
54704	PDP1	pyruvate dehyrogenase phosphatase catalytic subunit 1	-0.387987	6.30167	-9.713	1.41182e-11	5.799e-10	15.8073
22943	DKK1	dickkopf WNT signaling pathway inhibitor 1	0.184618	10.9507	9.98783	6.75545e-12	3.02858e-10	15.7991
83938	LRMDA	leucine rich melanocyte differentiation associated	1.22209	2.69785	9.4922	2.57086e-11	9.97596e-10	15.7719
9968	MED12	mediator complex subunit 12	0.347539	6.8753	9.74142	1.30763e-11	5.43981e-10	15.7689
79098	C1orf116	chromosome 1 open reading frame 116	0.614114	4.84032	9.56492	2.10885e-11	8.41898e-10	15.7387
3491	CCN1	cellular communication network factor 1	-0.6834	8.65066	-17.8159	3.26608e-11	1.24478e-09	15.7269
332	BIRC5	baculoviral IAP repeat containing 5	-0.281594	8.18857	-9.80497	1.10199e-11	4.71169e-10	15.7167
9021	SOCS3	suppressor of cytokine signaling 3	-0.586785	4.76873	-9.5508	2.19141e-11	8.69846e-10	15.7154
3915	LAMC1	laminin subunit gamma 1	0.302156	7.53238	9.74696	1.28823e-11	5.38109e-10	15.6655
6385	SDC4	syndecan 4	-0.378593	6.31383	-9.64351	1.70375e-11	6.88106e-10	15.6143
5646	PRSS3	serine protease 3	0.346	7.34211	9.78026	1.55755e-11	6.32748e-10	15.5294
9404	LPXN	leupaxin	-0.489474	5.4948	-9.53908	2.26246e-11	8.90394e-10	15.5172
64288	ZSCAN31	zinc finger and SCAN domain containing 31	0.762369	3.9799	9.40414	3.27076e-11	1.24478e-09	15.4699
80307	FER1L4	fer-1 like family member 4 (pseudogene)	0.85921	4.30646	9.99925	3.56452e-11	1.35286e-09	15.4433
3161	HMMR	hyaluronan mediated motility receptor	-0.35831	6.48106	-9.58359	2.0045e-11	8.0488e-10	15.4141
5362	PLXNA2	plexin A2	-0.976283	3.19158	-9.3418	3.88103e-11	1.45308e-09	15.3891
23015	GOLGA8A	golgin A8 family member A	0.474714	5.77678	9.5558	2.45096e-11	9.59129e-10	15.3794
3329	HSPD1	heat shock protein family D (Hsp60) member 1	-0.251094	9.69272	-10.1428	1.36055e-11	5.62618e-10	15.3665
5358	PLS3	plastin 3	-0.256618	8.4385	-9.68806	1.51024e-11	6.1715e-10	15.3572
1287	COL4A5	collagen type IV alpha 5 chain	0.375142	6.4907	9.55436	2.1703e-11	8.63942e-10	15.3314
10974	ADIRF	adipogenesis regulatory factor	0.387122	6.18428	9.52987	2.3199e-11	9.10412e-10	15.3297
84823	LMNB2	lamin B2	-0.260289	8.12825	-9.64532	1.69542e-11	6.86744e-10	15.2887
5137	PDE1C	phosphodiesterase 1C	-0.491272	5.40045	-9.42298	3.10632e-11	1.18872e-09	15.2193
214	ALCAM	activated leukocyte cell adhesion molecule	-0.274157	8.30019	-9.62907	1.77177e-11	7.13497e-10	15.2168
6934	TCF7L2	transcription factor 7 like 2	0.442593	5.77664	9.4339	3.01485e-11	1.16013e-09	15.1595
140828	LINC00261	long intergenic non-protein coding RNA 261	0.28691	7.85797	9.57753	2.03778e-11	8.15877e-10	15.1456
10765	KDM5B	lysine demethylase 5B	0.322188	6.97797	9.50332	2.494e-11	9.73222e-10	15.0948
7153	TOP2A	DNA topoisomerase II alpha	-0.301055	8.41546	-9.94764	2.20236e-11	8.71694e-10	15.0674
4939	OAS2	2'-5'-oligoadenylate synthetase 2	1.17396	2.73299	9.22409	5.36817e-11	1.94165e-09	15.0639
10267	RAMP1	receptor activity modifying protein 1	0.427392	6.48596	9.79094	3.09967e-11	1.18872e-09	15.0536
152137	CCDC50	coiled-coil domain containing 50	0.284622	7.85002	9.54124	2.24917e-11	8.87684e-10	15.0467
201895	SMIM14	small integral membrane protein 14	0.599307	4.72707	9.29738	4.38553e-11	1.63754e-09	15.0269
2530	FUT8	fucosyltransferase 8	-0.30824	7.3778	-9.50087	2.51076e-11	9.77012e-10	15.0155
2250	FGF5	fibroblast growth factor 5	-0.639677	4.43658	-9.25345	4.95013e-11	1.81894e-09	14.968
54084	TSPEAR	thrombospondin type laminin G domain and EAR repeats	0.71339	4.26684	9.23902	5.15126e-11	1.8779e-09	14.9629
55558	PLXNA3	plexin A3	0.327299	6.94506	9.43943	2.96956e-11	1.14588e-09	14.9241
642273	FAM110C	family with sequence similarity 110 member C	0.937416	3.29933	9.15442	6.50982e-11	2.31826e-09	14.8738
101928687	LNCAROD	lncRNA activating regulator of DKK1	0.823402	3.85063	9.14205	6.737e-11	2.37475e-09	14.7721
55784	MCTP2	multiple C2 and transmembrane domain containing 2	0.440504	5.62149	9.2807	4.59173e-11	1.70534e-09	14.7712
23057	NMNAT2	nicotinamide nucleotide adenylyltransferase 2	0.476371	5.35583	9.25763	4.89332e-11	1.80285e-09	14.7706
23024	PDZRN3	PDZ domain containing ring finger 3	-1.18021	2.82668	-9.11179	7.32734e-11	2.544e-09	14.7674
8708	B3GALT1	beta-1,3-galactosyltransferase 1	1.2371	2.56135	9.11865	7.1891e-11	2.50858e-09	14.7634
3339	HSPG2	heparan sulfate proteoglycan 2	0.785322	8.68995	19.3557	1.04251e-10	3.43853e-09	14.7526
7099	TLR4	toll like receptor 4	-0.657871	4.30301	-9.15688	6.46555e-11	2.30843e-09	14.7277
50650	ARHGEF3	Rho guanine nucleotide exchange factor 3	0.513555	5.09272	9.20973	5.58556e-11	2.00979e-09	14.6994
79180	EFHD2	EF-hand domain family member D2	-0.316915	6.94043	-9.35025	3.79194e-11	1.42744e-09	14.6773
11030	RBPMS	RNA binding protein, mRNA processing factor	0.440332	5.60024	9.22479	5.35774e-11	1.94165e-09	14.6204
87	ACTN1	actinin alpha 1	-0.198903	9.76478	-9.47891	2.66579e-11	1.03154e-09	14.5803
23603	CORO1C	coronin 1C	-0.293463	7.86422	-9.41083	3.62831e-11	1.37331e-09	14.5698
2556	GABRA3	gamma-aminobutyric acid type A receptor subunit alpha3	-1.65303	1.89218	-9.11482	7.26589e-11	2.529e-09	14.5597
3783	KCNN4	potassium calcium-activated channel subfamily N member 4	0.388141	6.5122	9.33598	4.72862e-11	1.74682e-09	14.5539
116372	LYPD1	LY6/PLAUR domain containing 1	-0.511625	5.02869	-9.14335	6.71278e-11	2.37293e-09	14.5294
57088	PLSCR4	phospholipid scramblase 4	0.702882	4.19911	9.07022	8.22497e-11	2.79952e-09	14.5082
6326	SCN2A	sodium voltage-gated channel alpha subunit 2	0.61756	4.50317	9.09261	7.72842e-11	2.66323e-09	14.5063
26002	MOXD1	monooxygenase DBH like 1	0.953643	3.24026	8.99527	1.01363e-10	3.35127e-09	14.4421
1983	EIF5	eukaryotic translation initiation factor 5	-0.254707	8.40102	-9.34478	3.84937e-11	1.44513e-09	14.4131
10969	EBNA1BP2	EBNA1 binding protein 2	-0.307767	7.14716	-9.25214	4.96805e-11	1.8207e-09	14.365
891	CCNB1	cyclin B1	-0.302405	7.08732	-9.2397	5.1416e-11	1.8779e-09	14.3412
221833	SP8	Sp8 transcription factor	4.71501	-1.19315	10.6648	1.58664e-12	8.38923e-11	14.3333
168544	ZNF467	zinc finger protein 467	0.727605	3.88613	8.9801	1.05753e-10	3.46903e-09	14.3151
10938	EHD1	EH domain containing 1	-0.276408	7.8288	-9.27495	4.66505e-11	1.72794e-09	14.3101
5361	PLXNA1	plexin A1	-0.292577	7.20139	-9.22612	5.33806e-11	1.9409e-09	14.2822
223117	SEMA3D	semaphorin 3D	0.451938	5.3946	9.08289	7.94012e-11	2.71018e-09	14.2727
2634	GBP2	guanylate binding protein 2	1.83672	1.69987	9.03793	8.99916e-11	3.04062e-09	14.2647
10135	NAMPT	nicotinamide phosphoribosyltransferase	-0.343774	6.83983	-9.1921	5.86461e-11	2.10472e-09	14.2548
55619	DOCK10	dedicator of cytokinesis 10	-0.446715	5.69579	-9.09778	7.61821e-11	2.6318e-09	14.2424
11005	SPINK5	serine peptidase inhibitor Kazal type 5	1.54433	1.92843	8.97951	1.05926e-10	3.46903e-09	14.2351
5708	PSMD2	proteasome 26S subunit, non-ATPase 2	-0.190059	10.0712	-9.36206	3.67096e-11	1.38566e-09	14.2101
23576	DDAH1	dimethylarginine dimethylaminohydrolase 1	-0.29828	7.43087	-9.21154	5.55766e-11	2.00495e-09	14.2003
3843	IPO5	importin 5	-0.235127	8.69173	-9.28123	4.58496e-11	1.70534e-09	14.1905
3006	H1-2	H1.2 linker histone, cluster member	0.529771	4.83152	8.99755	1.00721e-10	3.33801e-09	14.1662
440	ASNS	asparagine synthetase (glutamine-hydrolyzing)	-0.413876	5.88863	-9.08277	7.94292e-11	2.71018e-09	14.1537
207107	SFTA1P	surfactant associated 1, lncRNA	-1.17739	2.71953	-8.88408	1.38381e-10	4.44778e-09	14.1446
5578	PRKCA	protein kinase C alpha	-0.330994	6.63109	-9.13743	6.82385e-11	2.39775e-09	14.1425
54443	ANLN	anillin actin binding protein	-0.297694	7.47318	-9.18423	5.99379e-11	2.14553e-09	14.1163
134265	AFAP1L1	actin filament associated protein 1 like 1	-0.389859	5.99713	-9.05957	8.47256e-11	2.86969e-09	14.0624
8572	PDLIM4	PDZ and LIM domain 4	-0.478024	5.16807	-8.97964	1.05888e-10	3.46903e-09	14.037
375056	MIA3	MIA SH3 domain ER export factor 3	0.291892	7.38787	9.14324	6.71471e-11	2.37293e-09	14.016
2346	FOLH1	folate hydrolase 1	1.41581	2.15172	8.86711	1.45132e-10	4.64323e-09	14.0113
54847	SIDT1	SID1 transmembrane family member 1	0.310585	6.9536	9.08762	7.83648e-11	2.69376e-09	13.939
10726	NUDC	nuclear distribution C, dynein complex regulator	-0.264392	7.75318	-9.13675	6.83687e-11	2.39775e-09	13.9349
6397	SEC14L1	SEC14 like lipid binding 1	-0.23975	8.25199	-9.14475	6.68669e-11	2.37293e-09	13.8763
23363	OBSL1	obscurin like cytoskeletal adaptor 1	0.312221	7.30985	9.10781	7.91404e-11	2.71018e-09	13.8692
3481	IGF2	insulin like growth factor 2	-3.42666	-0.0303968	-9.76061	1.24171e-11	5.21256e-10	13.8364
6926	TBX3	T-box transcription factor 3	-0.450058	5.78526	-8.99425	1.14006e-10	3.71607e-09	13.8237
100505817	LINC02582	long intergenic non-protein coding RNA 2582	-0.286284	7.87364	-9.13955	7.61497e-11	2.6318e-09	13.816
57221	ARFGEF3	ARFGEF family member 3	0.873664	3.39967	8.75708	1.97838e-10	6.18656e-09	13.7667
64748	PLPPR2	phospholipid phosphatase related 2	0.325062	7.18404	9.06693	9.32594e-11	3.13574e-09	13.7302
11065	UBE2C	ubiquitin conjugating enzyme E2 C	-0.298065	6.98169	-9.00524	9.85816e-11	3.27494e-09	13.7013
23225	NUP210	nucleoporin 210	-0.293398	7.38527	-9.01157	9.68542e-11	3.24087e-09	13.6454
55379	LRRC59	leucine rich repeat containing 59	-0.207075	9.42268	-9.12338	7.09529e-11	2.4821e-09	13.6368
4035	LRP1	LDL receptor related protein 1	0.31547	7.49105	9.09374	9.83711e-11	3.27494e-09	13.6325
10964	IFI44L	interferon induced protein 44 like	1.01094	3.32277	8.76405	2.43586e-10	7.53215e-09	13.5862
4059	BCAM	basal cell adhesion molecule (Lutheran blood group)	0.385813	6.30421	8.93323	1.34672e-10	4.33865e-09	13.5332
24147	FJX1	four-jointed box kinase 1	-0.449906	6.0512	-9.16525	1.59644e-10	5.07717e-09	13.4902
6520	SLC3A2	solute carrier family 3 member 2	-0.276488	7.28499	-8.94373	1.17076e-10	3.80718e-09	13.471
10808	HSPH1	heat shock protein family H (Hsp110) member 1	-0.287678	7.91861	-9.05477	1.09422e-10	3.57506e-09	13.4524
64782	AEN	apoptosis enhancing nuclease	-0.418293	5.89283	-8.83287	1.59795e-10	5.07717e-09	13.4463
2997	GYS1	glycogen synthase 1	0.333594	6.49526	8.88089	1.39623e-10	4.47732e-09	13.4453
2200	FBN1	fibrillin 1	-0.391299	5.86989	-8.82652	1.62676e-10	5.15685e-09	13.4333
114088	TRIM9	tripartite motif containing 9	0.520696	5.05011	8.75301	2.00126e-10	6.23627e-09	13.4244
6280	S100A9	S100 calcium binding protein A9	2.40006	0.690354	9.00596	9.83835e-11	3.27494e-09	13.4115
4539	ND4L	NADH dehydrogenase subunit 4L	0.194362	9.95393	9.06199	8.41559e-11	2.85738e-09	13.3848
5476	CTSA	cathepsin A	0.266573	8.0371	8.94116	1.17921e-10	3.82568e-09	13.3354
4627	MYH9	myosin heavy chain 9	-0.19364	9.71712	-9.02544	9.31781e-11	3.13574e-09	13.3165
37	ACADVL	acyl-CoA dehydrogenase very long chain	0.259648	8.18839	8.9344	1.20172e-10	3.8896e-09	13.2918
6747	SSR3	signal sequence receptor subunit 3	-0.245076	8.66553	-8.95832	1.25615e-10	4.05629e-09	13.182
2041	EPHA1	EPH receptor A1	2.04277	1.07449	8.75185	2.00778e-10	6.23627e-09	13.1656
2635	GBP3	guanylate binding protein 3	0.502203	5.20288	8.66395	2.57454e-10	7.92557e-09	13.1336
3800	KIF5C	kinesin family member 5C	-0.85359	3.39444	-8.5266	3.80411e-10	1.12844e-08	13.1208
84436	ZNF528	zinc finger protein 528	1.55805	1.8515	8.56619	3.39845e-10	1.01902e-08	13.1202
54947	LPCAT2	lysophosphatidylcholine acyltransferase 2	4.44419	-1.08512	9.94116	1.02022e-11	4.40283e-10	13.1102
167681	PRSS35	serine protease 35	0.566394	4.51836	8.58884	3.1864e-10	9.6589e-09	13.081
221687	RNF182	ring finger protein 182	-0.325457	6.55418	-8.75196	2.00716e-10	6.23627e-09	13.066
23657	SLC7A11	solute carrier family 7 member 11	-0.31475	7.17653	-8.82297	1.83051e-10	5.76318e-09	13.0481
10056	FARSB	phenylalanyl-tRNA synthetase subunit beta	-0.301432	6.82888	-8.76364	1.94209e-10	6.08683e-09	13.0441
286144	TRIQK	triple QxxK/R motif containing	0.36594	6.00577	8.69979	2.32607e-10	7.20873e-09	13.0388
22846	VASH1	vasohibin 1	0.422512	5.41573	8.64869	2.6884e-10	8.22129e-09	13.0371
284361	EMC10	ER membrane protein complex subunit 10	0.279833	7.63009	8.81057	1.70145e-10	5.38133e-09	13.0314
10694	CCT8	chaperonin containing TCP1 subunit 8	-0.222159	8.64693	-8.86278	1.46906e-10	4.68916e-09	13.016
7059	THBS3	thrombospondin 3	0.535427	5.12693	8.67101	3.15399e-10	9.58162e-09	12.9675
9055	PRC1	protein regulator of cytokinesis 1	-0.267544	7.39707	-8.77318	1.89054e-10	5.93869e-09	12.9654
55204	GOLPH3L	golgi phosphoprotein 3 like	0.364771	6.08393	8.66969	2.53301e-10	7.8151e-09	12.9344
57722	IGDCC4	immunoglobulin superfamily DCC subclass member 4	-0.72968	3.71934	-8.47309	4.43183e-10	1.28709e-08	12.9182
440104	TMEM198B	transmembrane protein 198B (pseudogene)	0.656907	4.28442	8.51284	3.95633e-10	1.16363e-08	12.9177
29126	CD274	CD274 molecule	-0.856492	3.30327	-8.44701	4.77496e-10	1.36951e-08	12.9074
3487	IGFBP4	insulin like growth factor binding protein 4	-0.358045	10.937	-13.8773	3.19482e-10	9.66328e-09	12.8536
81621	KAZALD1	Kazal type serine peptidase inhibitor domain 1	0.566469	4.60971	8.5111	3.976e-10	1.16694e-08	12.8382
23097	CDK19	cyclin dependent kinase 19	0.504886	4.86287	8.52741	3.79539e-10	1.12827e-08	12.8246
151354	LRATD1	LRAT domain containing 1	0.41589	5.64038	8.58179	3.25092e-10	9.76898e-09	12.7901
8334	H2AC6	H2A clustered histone 6	0.702266	4.02476	8.43143	4.99257e-10	1.42309e-08	12.741
4486	MST1R	macrophage stimulating 1 receptor	0.344944	6.83069	8.71949	2.75635e-10	8.41052e-09	12.71
727	C5	complement C5	0.496166	5.57998	8.82182	3.90618e-10	1.15133e-08	12.6967
126917	IFFO2	intermediate filament family orphan 2	-0.433005	5.4758	-8.53474	3.71685e-10	1.10969e-08	12.6962
83666	PARP9	poly(ADP-ribose) polymerase family member 9	0.447207	5.26699	8.47505	4.40705e-10	1.28258e-08	12.5757
58526	MID1IP1	MID1 interacting protein 1	-0.663249	4.00137	-8.36758	5.99517e-10	1.66429e-08	12.5628
55769	ZNF83	zinc finger protein 83	0.375287	6.12938	8.53274	3.73808e-10	1.11363e-08	12.5309
55450	CAMK2N1	calcium/calmodulin dependent protein kinase II inhibitor 1	2.5063	0.631669	8.65423	2.64649e-10	8.11104e-09	12.5105
80267	EDEM3	ER degradation enhancing alpha-mannosidase like protein 3	0.38907	5.99568	8.48172	4.32386e-10	1.26368e-08	12.4154
3313	HSPA9	heat shock protein family A (Hsp70) member 9	-0.21194	8.8821	-8.65892	2.61152e-10	8.02159e-09	12.3965
84875	PARP10	poly(ADP-ribose) polymerase family member 10	0.53044	4.73304	8.3669	6.00698e-10	1.66429e-08	12.3945
161291	TMEM30B	transmembrane protein 30B	0.995008	3.01731	8.25232	8.35259e-10	2.24677e-08	12.3862
22924	MAPRE3	microtubule associated protein RP/EB family member 3	0.506482	4.89627	8.37598	5.85245e-10	1.63127e-08	12.3812
349667	RTN4RL2	reticulon 4 receptor like 2	-0.898196	3.16469	-8.25274	8.34246e-10	2.24677e-08	12.3733
116154	PHACTR3	phosphatase and actin regulator 3	0.286138	7.02047	8.52449	3.82711e-10	1.13284e-08	12.3205
978	CDA	cytidine deaminase	-0.526782	4.76483	-8.33697	6.54606e-10	1.79571e-08	12.3011
346389	MACC1	MET transcriptional regulator MACC1	2.85661	0.177654	8.79051	1.80036e-10	5.68118e-09	12.2984
29091	STXBP6	syntaxin binding protein 6	-1.39877	2.0123	-8.23336	8.82206e-10	2.33204e-08	12.2723
1901	S1PR1	sphingosine-1-phosphate receptor 1	-1.74495	1.71539	-8.31941	7.96064e-10	2.1581e-08	12.2715
822	CAPG	capping actin protein, gelsolin like	0.322139	6.41849	8.46453	4.54161e-10	1.31346e-08	12.2686
10606	PAICS	phosphoribosylaminoimidazole carboxylase and phosphoribosylaminoimidazolesuccinocarboxamide synthase	-0.213592	9.28141	-8.65562	2.91931e-10	8.88819e-09	12.2325
5734	PTGER4	prostaglandin E receptor 4	0.410376	5.70915	8.39156	5.59668e-10	1.56312e-08	12.2251
9188	DDX21	DExD-box helicase 21	-0.226794	8.60705	-8.58334	3.23662e-10	9.74715e-09	12.2214
28996	HIPK2	homeodomain interacting protein kinase 2	0.222224	8.69239	8.58401	3.23043e-10	9.74715e-09	12.21
5836	PYGL	glycogen phosphorylase L	0.2221	8.37461	8.56002	3.45863e-10	1.03483e-08	12.1905
80155	NAA15	N-alpha-acetyltransferase 15, NatA auxiliary subunit	-0.322902	6.69909	-8.45632	4.6495e-10	1.33908e-08	12.1867
50626	CYHR1	cysteine and histidine rich 1	0.301614	7.18581	8.51748	4.31843e-10	1.26368e-08	12.1769
5139	PDE3A	phosphodiesterase 3A	0.799526	3.5591	8.20251	9.64397e-10	2.51597e-08	12.1741
7298	TYMS	thymidylate synthetase	-0.302164	8.00407	-9.06814	4.34049e-10	1.26587e-08	12.1703
3299	HSF4	heat shock transcription factor 4	0.472258	5.41219	8.39133	6.61045e-10	1.80977e-08	12.1468
8877	SPHK1	sphingosine kinase 1	-0.611298	4.54065	-8.30592	8.24635e-10	2.22684e-08	12.1363
54625	PARP14	poly(ADP-ribose) polymerase family member 14	0.333235	6.53508	8.41711	5.20152e-10	1.4796e-08	12.1068
9282	MED14	mediator complex subunit 14	0.26643	7.32881	8.46945	4.47819e-10	1.29783e-08	12.1043
4651	MYO10	myosin X	0.27022	7.19604	8.43962	4.87698e-10	1.39301e-08	12.0423
6482	ST3GAL1	ST3 beta-galactoside alpha-2,3-sialyltransferase 1	0.234035	8.61478	8.54372	3.88835e-10	1.14851e-08	12.0409
3988	LIPA	lipase A, lysosomal acid type	-0.302884	6.59956	-8.3933	5.56885e-10	1.56022e-08	12.0244
56262	LRRC8A	leucine rich repeat containing 8 VRAC subunit A	-0.314911	6.75611	-8.39291	5.57504e-10	1.56022e-08	11.9916
65108	MARCKSL1	MARCKS like 1	0.254452	8.6805	8.76087	4.58588e-10	1.3235e-08	11.936
51776	MAP3K20	mitogen-activated protein kinase kinase kinase 20	-0.313678	6.63536	-8.35089	6.28953e-10	1.73563e-08	11.8941
7504	XK	X-linked Kx blood group	0.56275	4.47927	8.1711	1.0561e-09	2.70199e-08	11.8885
3838	KPNA2	karyopherin subunit alpha 2	-0.219611	8.43498	-8.45545	4.66104e-10	1.33961e-08	11.8788
9637	FEZ2	fasciculation and elongation protein zeta 2	0.265898	7.68189	8.41125	5.28962e-10	1.49896e-08	11.8738
57449	PLEKHG5	pleckstrin homology and RhoGEF domain containing G5	0.284072	7.47908	8.42756	5.5718e-10	1.56022e-08	11.8657
4938	OAS1	2'-5'-oligoadenylate synthetase 1	1.77585	1.92562	8.51181	1.35317e-09	3.37148e-08	11.8594
81831	NETO2	neuropilin and tolloid like 2	-0.399999	5.63885	-8.25885	8.1966e-10	2.21772e-08	11.8579
26470	SEZ6L2	seizure related 6 homolog like 2	0.362578	7.23094	9.19995	7.47461e-10	2.0343e-08	11.8336
2013	EMP2	epithelial membrane protein 2	-0.387782	5.63536	-8.24093	8.63142e-10	2.30387e-08	11.8064
1382	CRABP2	cellular retinoic acid binding protein 2	-0.655955	4.32018	-8.19123	1.21579e-09	3.06782e-08	11.8046
166	TLE5	TLE family member 5, transcriptional modulator	0.245645	7.97821	8.39688	5.51197e-10	1.55514e-08	11.7825
27338	UBE2S	ubiquitin conjugating enzyme E2 S	-0.258279	7.70515	-8.37212	5.91764e-10	1.64613e-08	11.7564
101	ADAM8	ADAM metallopeptidase domain 8	-0.416774	5.43527	-8.19818	9.76542e-10	2.54091e-08	11.7325
10212	DDX39A	DExD-box helicase 39A	-0.260698	7.29084	-8.33697	6.54612e-10	1.79571e-08	11.7272
56101	PCDHGB5	protocadherin gamma subfamily B, 5	0.480931	4.87693	8.14828	1.12821e-09	2.86246e-08	11.7258
182	JAG1	jagged canonical Notch ligand 1	-0.220378	8.32747	-8.39298	5.57388e-10	1.56022e-08	11.7147
57761	TRIB3	tribbles pseudokinase 3	-0.33723	6.07533	-8.23274	8.83796e-10	2.33204e-08	11.6741
7464	CORO2A	coronin 2A	-0.810016	3.27935	-8.01188	1.67649e-09	4.07447e-08	11.6698
8291	DYSF	dysferlin	-0.382811	5.66667	-8.19347	9.89929e-10	2.56327e-08	11.6604
23390	ZDHHC17	zinc finger DHHC-type palmitoyltransferase 17	0.381705	5.70831	8.19216	9.93692e-10	2.56343e-08	11.6459
10205	MPZL2	myelin protein zero like 2	2.74515	0.362407	8.43213	5.2912e-10	1.49896e-08	11.6406
4016	LOXL1	lysyl oxidase like 1	0.286874	7.13786	8.29593	7.36635e-10	2.00878e-08	11.636
4609	MYC	MYC proto-oncogene, bHLH transcription factor	-0.268255	8.1051	-8.51559	6.9464e-10	1.898e-08	11.5818
11130	ZWINT	ZW10 interacting kinetochore protein	-0.229719	8.29787	-8.34205	6.45129e-10	1.77673e-08	11.5714
9214	FCMR	Fc fragment of IgM receptor	-1.35378	2.19246	-7.98321	1.91741e-09	4.63557e-08	11.568
3918	LAMC2	laminin subunit gamma 2	0.264507	7.24002	8.27579	7.8062e-10	2.12038e-08	11.5583
54680	ZNHIT6	zinc finger HIT-type containing 6	-0.323568	6.19247	-8.1978	9.77627e-10	2.54091e-08	11.5447
1200	TPP1	tripeptidyl peptidase 1	0.282634	7.16724	8.24438	8.54596e-10	2.28843e-08	11.4802
1104	RCC1	regulator of chromosome condensation 1	-0.288588	6.83366	-8.21534	9.29318e-10	2.44746e-08	11.4594
5445	PON2	paraoxonase 2	0.312325	6.45917	8.18583	1.01204e-09	2.60107e-08	11.45
6712	SPTBN2	spectrin beta, non-erythrocytic 2	0.267033	7.20916	8.2364	8.74493e-10	2.32076e-08	11.4491
301	ANXA1	annexin A1	-0.262028	7.23054	-8.23531	8.77259e-10	2.32365e-08	11.4421
645369	TMEM200C	transmembrane protein 200C	0.357942	5.85653	8.12427	1.20947e-09	3.05993e-08	11.4104
7083	TK1	thymidine kinase 1	-0.266735	7.57986	-8.24393	8.55705e-10	2.28843e-08	11.4047
7084	TK2	thymidine kinase 2	0.426666	5.2572	8.06925	1.41887e-09	3.49745e-08	11.4005
123606	NIPA1	NIPA magnesium transporter 1	0.274123	7.28098	8.21469	9.31071e-10	2.44746e-08	11.3726
4535	ND1	NADH dehydrogenase subunit 1	0.142264	11.579	8.44383	4.81847e-10	1.37914e-08	11.3674
5454	POU3F2	POU class 3 homeobox 2	0.417074	5.67404	8.12139	1.33653e-09	3.33603e-08	11.3648
597	BCL2A1	BCL2 related protein A1	-1.11168	2.41109	-7.88427	2.43306e-09	5.72244e-08	11.3579
3751	KCND2	potassium voltage-gated channel subfamily D member 2	1.17555	2.22412	7.88822	2.4051e-09	5.68014e-08	11.3563
4041	LRP5	LDL receptor related protein 5	0.246268	7.78176	8.23665	8.7388e-10	2.32076e-08	11.3486
5880	RAC2	Rac family small GTPase 2	-0.337053	6.02256	-8.10931	1.26312e-09	3.16992e-08	11.3262
2618	GART	phosphoribosylglycinamide formyltransferase, phosphoribosylglycinamide synthetase, phosphoribosylaminoimidazole synthetase	-0.251332	7.37867	-8.20449	9.58906e-10	2.5111e-08	11.325
22974	TPX2	TPX2 microtubule nucleation factor	-0.240114	7.94042	-8.2374	8.71991e-10	2.32076e-08	11.3245
7076	TIMP1	TIMP metallopeptidase inhibitor 1	0.286271	7.28716	8.22094	1.00437e-09	2.58616e-08	11.3039
6038	RNASE4	ribonuclease A family member 4	0.58051	4.32397	7.95619	1.9719e-09	4.75075e-08	11.2995
7378	UPP1	uridine phosphorylase 1	-0.587841	4.14348	-7.93905	2.07309e-09	4.96859e-08	11.2917
3148	HMGB2	high mobility group box 2	-0.288992	6.95241	-8.15954	1.09201e-09	2.78594e-08	11.2733
4054	LTBP3	latent transforming growth factor beta binding protein 3	0.275625	7.53459	8.22575	9.928e-10	2.56343e-08	11.2715
116151	FAM210B	family with sequence similarity 210 member B	0.268662	7.16689	8.17075	1.05716e-09	2.70199e-08	11.2651
1951	CELSR3	cadherin EGF LAG seven-pass G-type receptor 3	0.745022	3.50982	7.88214	2.44824e-09	5.73823e-08	11.2577
1956	EGFR	epidermal growth factor receptor	-0.313772	6.50124	-8.11263	1.25099e-09	3.14517e-08	11.2272
55879	GABRQ	gamma-aminobutyric acid type A receptor subunit theta	-3.94441	-1.98643	-9.01829	9.50564e-11	3.18842e-09	11.2161
79178	THTPA	thiamine triphosphatase	0.524683	4.61551	7.93182	2.11734e-09	5.05715e-08	11.1584
56704	JPH1	junctophilin 1	-0.867766	3.26225	-7.83242	2.83203e-09	6.56055e-08	11.156
90417	KNSTRN	kinetochore localized astrin (SPAG5) binding protein	-0.325918	6.36297	-8.0778	1.38404e-09	3.43604e-08	11.1552
2537	IFI6	interferon alpha inducible protein 6	0.60047	4.25704	7.89702	2.34396e-09	5.55057e-08	11.143
3015	H2AZ1	H2A.Z variant histone 1	-0.266665	7.66802	-8.18674	1.10782e-09	2.81591e-08	11.1373
29934	SNX12	sorting nexin 12	0.335679	6.43696	8.09382	1.40758e-09	3.482e-08	11.1281
55165	CEP55	centrosomal protein 55	-0.341861	6.13732	-8.05051	1.49827e-09	3.68005e-08	11.1269
6191	RPS4X	ribosomal protein S4 X-linked	0.184311	9.42989	8.24638	8.49679e-10	2.28112e-08	11.118
64866	CDCP1	CUB domain containing protein 1	-0.200029	8.72929	-8.20797	9.49307e-10	2.49067e-08	11.1124
25844	YIPF3	Yip1 domain family member 3	0.297602	7.05998	8.14008	1.26663e-09	3.173e-08	11.1116
203447	NRK	Nik related kinase	-1.62476	1.40061	-7.87177	2.5237e-09	5.88566e-08	11.1052
54961	SSH3	slingshot protein phosphatase 3	0.342208	6.00472	8.02609	1.60854e-09	3.94391e-08	11.0863
3157	HMGCS1	3-hydroxy-3-methylglutaryl-CoA synthase 1	-0.283902	6.71326	-8.07784	1.38391e-09	3.43604e-08	11.0809
7128	TNFAIP3	TNF alpha induced protein 3	-0.806227	3.48928	-7.81592	2.97239e-09	6.85134e-08	11.0713
9343	EFTUD2	elongation factor Tu GTP binding domain containing 2	-0.211924	8.48295	-8.17685	1.03869e-09	2.66461e-08	11.0598
1509	CTSD	cathepsin D	0.209486	8.99892	8.2035	9.61664e-10	2.51357e-08	11.0578
1366	CLDN7	claudin 7	1.78201	1.24747	7.88159	2.4522e-09	5.73823e-08	11.0574
6059	ABCE1	ATP binding cassette subfamily E member 1	-0.232491	8.14015	-8.15668	1.10111e-09	2.80399e-08	11.0557
9508	ADAMTS3	ADAM metallopeptidase with thrombospondin type 1 motif 3	-0.654843	3.8527	-7.81958	2.94069e-09	6.78957e-08	11.0077
2633	GBP1	guanylate binding protein 1	1.91368	1.01778	7.9043	2.29459e-09	5.44297e-08	10.998
146429	SLC22A31	solute carrier family 22 member 31	0.384757	5.6143	7.95661	1.96952e-09	4.75075e-08	10.9799
10419	PRMT5	protein arginine methyltransferase 5	-0.223586	8.13669	-8.12399	1.21045e-09	3.05993e-08	10.9604
4907	NT5E	5'-nucleotidase ecto	0.350309	6.03892	7.97393	1.87251e-09	4.53493e-08	10.9249
828	CAPS	calcyphosine	0.620408	3.97814	7.80043	3.11067e-09	7.12365e-08	10.9234
23302	WSCD1	WSC domain containing 1	-0.386292	5.57827	-7.93411	2.10322e-09	5.0321e-08	10.9232
54884	RETSAT	retinol saturase	0.305674	6.71051	8.01645	1.65433e-09	4.04188e-08	10.9011
1364	CLDN4	claudin 4	0.254863	7.28747	8.05242	1.48996e-09	3.66615e-08	10.8958
359845	RFLNB	refilin B	-0.872488	3.00906	-7.73139	3.81027e-09	8.54906e-08	10.8958
8519	IFITM1	interferon induced transmembrane protein 1	1.36804	1.86917	7.73714	3.74642e-09	8.43888e-08	10.8807
55635	DEPDC1	DEP domain containing 1	-0.381076	6.24082	-8.20471	2.02572e-09	4.87192e-08	10.8708
7586	ZKSCAN1	zinc finger with KRAB and SCAN domains 1	0.284142	6.95354	8.01894	1.6424e-09	4.01982e-08	10.8603
57580	PREX1	phosphatidylinositol-3,4,5-trisphosphate dependent Rac exchange factor 1	-0.426698	5.22503	-7.87599	2.49272e-09	5.82322e-08	10.8419
5029	P2RY2	purinergic receptor P2Y2	-0.382391	5.52832	-7.88754	2.40988e-09	5.68014e-08	10.7986
4926	NUMA1	nuclear mitotic apparatus protein 1	0.209933	8.42694	8.07056	1.41348e-09	3.49037e-08	10.7568
64900	LPIN3	lipin 3	0.30715	6.49849	7.94625	2.02998e-09	4.87372e-08	10.7385
5481	PPID	peptidylprolyl isomerase D	-0.394091	5.71626	-7.8893	2.4453e-09	5.73823e-08	10.7384
140688	NOL4L	nucleolar protein 4 like	0.319649	6.2013	7.92198	2.17909e-09	5.18676e-08	10.7332
94241	TP53INP1	tumor protein p53 inducible nuclear protein 1	0.636423	3.97223	7.73439	3.77685e-09	8.49361e-08	10.7317
4810	NHS	NHS actin remodeling regulator	0.574591	4.23364	7.7537	3.56835e-09	8.07717e-08	10.7273
285704	RGMB	repulsive guidance molecule BMP co-receptor b	-0.36593	5.9232	-7.88739	2.41097e-09	5.68014e-08	10.6989
6609	SMPD1	sphingomyelin phosphodiesterase 1	0.382967	5.49808	7.84888	2.69866e-09	6.26206e-08	10.6921
2014	EMP3	epithelial membrane protein 3	-0.447416	5.00996	-7.80349	3.08286e-09	7.0824e-08	10.6829
6872	TAF1	TATA-box binding protein associated factor 1	0.287796	6.54929	7.9302	2.12736e-09	5.07234e-08	10.6802
6277	S100A6	S100 calcium binding protein A6	0.178828	9.62105	8.1012	1.29318e-09	3.23364e-08	10.6641
1992	SERPINB1	serpin family B member 1	0.472649	4.85932	7.78256	3.27821e-09	7.48156e-08	10.6587
11004	KIF2C	kinesin family member 2C	-0.322379	6.4059	-7.90727	2.2748e-09	5.40528e-08	10.6442
4323	MMP14	matrix metallopeptidase 14	-0.229542	8.11726	-8.01314	1.67035e-09	4.06667e-08	10.6378
114801	TMEM200A	transmembrane protein 200A	-1.13813	2.37315	-7.6179	5.32453e-09	1.15251e-07	10.6012
81031	SLC2A10	solute carrier family 2 member 10	0.655507	3.92498	7.68293	4.39482e-09	9.6945e-08	10.5915
55771	PRR11	proline rich 11	-0.214749	8.17756	-7.97948	1.84242e-09	4.46988e-08	10.5288
83604	TMEM47	transmembrane protein 47	-0.8012	3.1871	-7.61256	5.40918e-09	1.16719e-07	10.5272
60598	KCNK15	potassium two pore domain channel subfamily K member 15	1.31919	1.89953	7.60367	5.55315e-09	1.19639e-07	10.5149
9348	NDST3	N-deacetylase and N-sulfotransferase 3	1.96228	0.943422	7.73107	3.81384e-09	8.54906e-08	10.5055
3326	HSP90AB1	heat shock protein 90 alpha family class B member 1	-0.138183	11.0959	-8.12124	1.22016e-09	3.07325e-08	10.5007
5834	PYGB	glycogen phosphorylase B	0.192595	9.13907	8.01481	1.66225e-09	4.05406e-08	10.4825
7570	ZNF22	zinc finger protein 22	-0.32892	5.98254	-7.80616	3.05873e-09	7.03862e-08	10.4438
6755	SSTR5	somatostatin receptor 5	0.800681	3.30451	7.56731	6.18365e-09	1.32399e-07	10.3764
9820	CUL7	cullin 7	0.350884	5.9025	7.77219	3.37961e-09	7.68764e-08	10.3628
5701	PSMC2	proteasome 26S subunit, ATPase 2	-0.265497	7.05793	-7.85247	2.67043e-09	6.20695e-08	10.3494
57715	SEMA4G	semaphorin 4G	0.498515	4.91012	7.70174	4.51284e-09	9.92324e-08	10.3335
4088	SMAD3	SMAD family member 3	-0.255036	7.92423	-7.93423	2.53319e-09	5.89786e-08	10.2674
54852	PAQR5	progestin and adipoQ receptor family member 5	-1.37764	1.78804	-7.51738	7.16913e-09	1.51624e-07	10.2531
5527	PPP2R5C	protein phosphatase 2 regulatory subunit B'gamma	0.274828	6.7513	7.79552	3.15582e-09	7.21412e-08	10.2405
5738	PTGFRN	prostaglandin F2 receptor inhibitor	1.24865	1.99749	7.50027	7.54242e-09	1.59276e-07	10.2402
10053	AP1M2	adaptor related protein complex 1 subunit mu 2	2.44319	0.251726	7.81986	2.9383e-09	6.78957e-08	10.1976
586	BCAT1	branched chain amino acid transaminase 1	-0.901871	2.87394	-7.48432	7.90793e-09	1.65731e-07	10.1943
340061	STING1	stimulator of interferon response cGAMP interactor 1	0.520185	4.55309	7.59006	5.7812e-09	1.24166e-07	10.1667
200734	SPRED2	sprouty related EVH1 domain containing 2	0.283533	6.68728	7.75115	3.59514e-09	8.12454e-08	10.1218
653319	KIAA0895L	KIAA0895 like	0.398062	5.55895	7.65997	4.70269e-09	1.0308e-07	10.1177
2182	ACSL4	acyl-CoA synthetase long chain family member 4	-0.350899	6.09519	-7.72915	4.16551e-09	9.21802e-08	10.1139
83986	FAM234A	family with sequence similarity 234 member A	0.33083	6.35528	7.74902	3.93085e-09	8.74062e-08	10.1116
8406	SRPX	sushi repeat containing protein X-linked	-0.701984	3.49133	-7.47961	8.01924e-09	1.67305e-07	10.0848
864	RUNX3	RUNX family transcription factor 3	4.09321	-1.39027	8.65425	6.07821e-10	1.68067e-08	10.0522
255743	NPNT	nephronectin	1.12045	2.3683	7.42571	9.41185e-09	1.94311e-07	10.0517
284371	ZNF841	zinc finger protein 841	0.557403	4.42273	7.5322	6.86102e-09	1.45776e-07	10.0279
699	BUB1	BUB1 mitotic checkpoint serine/threonine kinase	-0.273456	6.9481	-7.72271	3.90892e-09	8.70583e-08	9.98576
288	ANK3	ankyrin 3	0.317945	6.31352	7.67772	4.4628e-09	9.82881e-08	9.98458
3856	KRT8	keratin 8	-0.212871	8.11605	-7.77857	3.3168e-09	7.55717e-08	9.94442
23255	MTCL1	microtubule crosslinking factor 1	0.220745	8.00339	7.76568	3.44486e-09	7.82321e-08	9.92457
4286	MITF	melanocyte inducing transcription factor	0.591142	4.0857	7.46933	8.26757e-09	1.72227e-07	9.92321
2139	EYA2	EYA transcriptional coactivator and phosphatase 2	4.00977	-2.25397	8.4445	5.32238e-10	1.50471e-08	9.92272
7941	PLA2G7	phospholipase A2 group VII	0.646575	3.85206	7.4398	9.02569e-09	1.87456e-07	9.89059
64847	SPATA20	spermatogenesis associated 20	0.240555	7.36203	7.71001	4.0578e-09	8.99403e-08	9.86982
29956	CERS2	ceramide synthase 2	0.206843	8.41845	7.75887	3.51449e-09	7.96828e-08	9.837
54869	EPS8L1	EPS8 like 1	3.33009	-0.487432	8.07461	1.39692e-09	3.46182e-08	9.83357
9636	ISG15	ISG15 ubiquitin like modifier	0.338012	6.00442	7.60161	5.58708e-09	1.20183e-07	9.83103
200942	KLHDC8B	kelch domain containing 8B	0.480857	4.65978	7.48502	7.89153e-09	1.65638e-07	9.82771
389337	ARHGEF37	Rho guanine nucleotide exchange factor 37	0.503924	4.64033	7.481	7.98604e-09	1.66864e-07	9.82105
1051	CEBPB	CCAAT enhancer binding protein beta	-0.573719	5.31589	-8.58828	9.22629e-09	1.91049e-07	9.81451
3184	HNRNPD	heterogeneous nuclear ribonucleoprotein D	-0.228988	8.0627	-7.72864	3.84129e-09	8.59667e-08	9.80484
5690	PSMB2	proteasome 20S subunit beta 2	-0.230885	7.56372	-7.69915	4.18974e-09	9.25685e-08	9.80149
10016	PDCD6	programmed cell death 6	0.281117	6.65332	7.64052	4.98041e-09	1.08823e-07	9.80001
6749	SSRP1	structure specific recognition protein 1	-0.193138	8.71297	-7.74756	3.63335e-09	8.19752e-08	9.75712
4883	NPR3	natriuretic peptide receptor 3	-1.318	1.89668	-7.33098	1.24796e-08	2.47679e-07	9.74743
51704	GPRC5B	G protein-coupled receptor class C group 5 member B	-0.341496	5.77516	-7.55115	6.48666e-09	1.38459e-07	9.73821
1368	CPM	carboxypeptidase M	-0.703551	3.43693	-7.3485	1.18443e-08	2.37795e-07	9.70906
571	BACH1	BTB domain and CNC homolog 1	-0.361375	5.61738	-7.52627	6.98282e-09	1.48136e-07	9.7046
22989	MYH15	myosin heavy chain 15	0.593849	4.10643	7.38674	1.0569e-08	2.14681e-07	9.6736
8509	NDST2	N-deacetylase and N-sulfotransferase 2	0.247845	7.33576	7.63828	5.0135e-09	1.09201e-07	9.6611
6990	DYNLT3	dynein light chain Tctex-type 3	0.256557	7.00037	7.61494	5.37117e-09	1.16079e-07	9.65455
8751	ADAM15	ADAM metallopeptidase domain 15	0.190796	9.06596	7.72279	3.90795e-09	8.70583e-08	9.62895
79623	GALNT14	polypeptide N-acetylgalactosaminyltransferase 14	3.70331	-1.86306	8.19531	9.84683e-10	2.55446e-08	9.62519
960	CD44	CD44 molecule (Indian blood group)	-0.205093	8.15807	-7.66403	4.64659e-09	1.02011e-07	9.59682
28969	BZW2	basic leucine zipper and W2 domains 2	-0.276958	6.57356	-7.56191	6.28328e-09	1.34324e-07	9.58254
5520	PPP2R2A	protein phosphatase 2 regulatory subunit Balpha	0.280143	6.43757	7.54821	6.54331e-09	1.39453e-07	9.57065
3425	IDUA	alpha-L-iduronidase	0.717497	3.69199	7.34036	1.30875e-08	2.58633e-07	9.56487
10468	FST	follistatin	0.171976	9.61021	7.7235	3.89985e-09	8.70583e-08	9.5488
3021	H3-3B	H3.3 histone B	-0.172132	9.5362	-7.71811	3.96212e-09	8.79603e-08	9.54391
4673	NAP1L1	nucleosome assembly protein 1 like 1	-0.229879	8.14416	-7.66688	4.99718e-09	1.09017e-07	9.53415
101927455	TMEM108-AS1	TMEM108 antisense RNA 1	1.00107	2.49365	7.2458	1.6095e-08	3.11402e-07	9.53005
2050	EPHB4	EPH receptor B4	0.261675	6.91832	7.56781	6.1744e-09	1.32399e-07	9.52996
6662	SOX9	SRY-box transcription factor 9	0.230434	7.911	7.62668	5.18814e-09	1.12651e-07	9.52622
81876	RAB1B	RAB1B, member RAS oncogene family	0.199008	8.49639	7.64938	4.8518e-09	1.0618e-07	9.49875
9076	CLDN1	claudin 1	0.333546	5.97391	7.48575	7.87424e-09	1.65526e-07	9.49279
126326	GIPC3	GIPC PDZ domain containing family member 3	-1.61977	1.12075	-7.3083	1.33533e-08	2.62387e-07	9.48421
6734	SRPRA	SRP receptor subunit alpha	0.204655	8.32118	7.61876	5.31102e-09	1.15139e-07	9.43533
107	ADCY1	adenylate cyclase 1	-0.86845	3.0035	-7.22329	1.72159e-08	3.31238e-07	9.41583
9351	SLC9A3R2	SLC9A3 regulator 2	0.189152	8.73506	7.63114	5.12033e-09	1.11353e-07	9.40686
9053	MAP7	microtubule associated protein 7	0.648928	3.77332	7.27033	1.49566e-08	2.90594e-07	9.40615
1647	GADD45A	growth arrest and DNA damage inducible alpha	-0.362543	5.63286	-7.42724	9.36897e-09	1.93714e-07	9.40497
961	CD47	CD47 molecule	0.295306	6.49798	7.49374	7.68981e-09	1.61895e-07	9.3949
80022	MYO15B	myosin XVB	1.33553	3.88554	10.3644	2.96467e-08	5.3756e-07	9.36569
23397	NCAPH	non-SMC condensin I complex subunit H	-0.316996	5.98155	-7.44313	8.93674e-09	1.85887e-07	9.36355
51092	SIDT2	SID1 transmembrane family member 2	0.450907	5.20433	7.41514	1.14129e-08	2.31483e-07	9.33456
2247	FGF2	fibroblast growth factor 2	0.329298	5.98396	7.40979	9.86829e-09	2.02827e-07	9.26304
1741	DLG3	discs large MAGUK scaffold protein 3	0.319799	5.98792	7.40876	9.89838e-09	2.02844e-07	9.25878
41	ASIC1	acid sensing ion channel subunit 1	0.386826	5.25073	7.34537	1.19553e-08	2.3933e-07	9.25856
25894	PLEKHG4	pleckstrin homology and RhoGEF domain containing G4	-0.399743	5.40016	-7.35533	1.16057e-08	2.34363e-07	9.25047
58472	SQOR	sulfide quinone oxidoreductase	-0.391506	5.16067	-7.32739	1.26139e-08	2.49692e-07	9.22845
6659	SOX4	SRY-box transcription factor 4	0.301163	6.37681	7.42319	9.48263e-09	1.9548e-07	9.21026
53349	ZFYVE1	zinc finger FYVE-type containing 1	0.38106	5.34751	7.33707	1.22549e-08	2.43919e-07	9.20862
292	SLC25A5	solute carrier family 25 member 5	-0.209377	8.17889	-7.53426	6.81934e-09	1.45113e-07	9.20596
101410538	MMP24OS	MMP24 opposite strand	0.37595	5.7228	7.38506	1.14671e-08	2.32242e-07	9.18647
54069	MIS18A	MIS18 kinetochore protein A	-0.355853	5.6498	-7.35322	1.16788e-08	2.3537e-07	9.17875
55143	CDCA8	cell division cycle associated 8	-0.306866	6.14248	-7.39337	1.03624e-08	2.10893e-07	9.17547
4747	NEFL	neurofilament light	0.20238	8.21586	7.52058	7.10142e-09	1.50422e-07	9.15893
3251	HPRT1	hypoxanthine phosphoribosyltransferase 1	-0.284081	6.45978	-7.40618	9.97477e-09	2.03806e-07	9.14113
9833	MELK	maternal embryonic leucine zipper kinase	-0.353379	5.64254	-7.33543	1.2315e-08	2.44764e-07	9.12726
5797	PTPRM	protein tyrosine phosphatase receptor type M	0.284348	6.71415	7.40889	9.89459e-09	2.02844e-07	9.0952
55714	TENM3	teneurin transmembrane protein 3	-0.397344	5.25441	-7.27984	1.45377e-08	2.83649e-07	9.06171
5652	PRSS8	serine protease 8	3.30054	-0.966566	7.80038	3.1111e-09	7.12365e-08	9.03514
6950	TCP1	t-complex 1	-0.202267	8.31179	-7.48381	7.91985e-09	1.65731e-07	9.03334
7593	MZF1	myeloid zinc finger 1	0.504223	4.34037	7.18984	1.90297e-08	3.62113e-07	9.02717
56103	PCDHGB2	protocadherin gamma subfamily B, 2	0.70881	3.55453	7.12429	2.31631e-08	4.33619e-07	9.02043
90933	TRIM41	tripartite motif containing 41	0.308026	6.23395	7.34626	1.19238e-08	2.39046e-07	9.01219
92999	ZBTB47	zinc finger and BTB domain containing 47	0.449883	4.83243	7.22389	1.7185e-08	3.31105e-07	9.0035
80336	PABPC1L	poly(A) binding protein cytoplasmic 1 like	0.331203	6.28384	7.39428	1.21318e-08	2.42164e-07	9.00056
410	ARSA	arylsulfatase A	0.452073	4.80609	7.21195	1.78105e-08	3.42204e-07	8.97432
6389	SDHA	succinate dehydrogenase complex flavoprotein subunit A	0.21277	7.83413	7.43759	9.0852e-09	1.88409e-07	8.9734
399694	SHC4	SHC adaptor protein 4	0.449669	4.73594	7.20223	1.83364e-08	3.50364e-07	8.9631
5028	P2RY1	purinergic receptor P2Y1	1.21477	1.89824	7.05262	2.8729e-08	5.22974e-07	8.96032
60559	SPCS3	signal peptidase complex subunit 3	-0.284124	6.54485	-7.34289	1.20439e-08	2.40757e-07	8.93281
6790	AURKA	aurora kinase A	-0.256244	6.84402	-7.35753	1.15296e-08	2.33168e-07	8.91495
26127	FGFR1OP2	FGFR1 oncogene partner 2	-0.324608	5.96072	-7.29048	1.40828e-08	2.75161e-07	8.91101
57555	NLGN2	neuroligin 2	0.266605	6.69351	7.33778	1.2229e-08	2.43752e-07	8.8858
6628	SNRPB	small nuclear ribonucleoprotein polypeptides B and B1	-0.211719	8.03552	-7.41643	9.67533e-09	1.99156e-07	8.87636
148327	CREB3L4	cAMP responsive element binding protein 3 like 4	0.473402	4.50418	7.13743	2.22671e-08	4.17975e-07	8.82839
7273	TTN	titin	0.870266	2.89268	7.01788	3.18942e-08	5.70104e-07	8.82503
3696	ITGB8	integrin subunit beta 8	0.408235	5.18568	7.19308	1.88456e-08	3.59103e-07	8.81868
84851	TRIM52	tripartite motif containing 52	0.506198	4.29585	7.11185	2.40442e-08	4.48901e-07	8.80474
6304	SATB1	SATB homeobox 1	0.710386	3.35437	7.03745	3.007e-08	5.43102e-07	8.80289
283209	PGM2L1	phosphoglucomutase 2 like 1	0.49295	4.69947	7.16562	2.19455e-08	4.13059e-07	8.80091
57659	ZBTB4	zinc finger and BTB domain containing 4	0.255689	6.73652	7.31214	1.3201e-08	2.60503e-07	8.79987
1965	EIF2S1	eukaryotic translation initiation factor 2 subunit alpha	-0.202902	8.07844	-7.39321	1.03673e-08	2.10893e-07	8.79955
4792	NFKBIA	NFKB inhibitor alpha	-0.427532	5.27426	-7.23656	1.928e-08	3.6587e-07	8.79006
3182	HNRNPAB	heterogeneous nuclear ribonucleoprotein A/B	-0.213062	8.33207	-7.42096	1.01649e-08	2.07385e-07	8.78492
6919	TCEA2	transcription elongation factor A2	0.446169	4.79507	7.14707	2.16327e-08	4.08279e-07	8.78249
23162	MAPK8IP3	mitogen-activated protein kinase 8 interacting protein 3	0.280929	6.59816	7.29625	1.38422e-08	2.71225e-07	8.78101
10550	ARL6IP5	ADP ribosylation factor like GTPase 6 interacting protein 5	0.284901	6.27731	7.27187	1.48882e-08	2.89955e-07	8.77835
7168	TPM1	tropomyosin 1	-0.293193	6.27535	-7.27154	1.49028e-08	2.89955e-07	8.7782
11188	NISCH	nischarin	0.260336	7.23409	7.35215	1.26171e-08	2.49692e-07	8.75681
150759	LINC00342	long intergenic non-protein coding RNA 342	0.381254	5.55143	7.21093	1.91788e-08	3.6445e-07	8.71328
1727	CYB5R3	cytochrome b5 reductase 3	0.232963	7.98081	7.40696	1.16895e-08	2.3537e-07	8.71189
55968	NSFL1C	NSFL1 cofactor	-0.229552	7.22651	-7.31112	1.32413e-08	2.60928e-07	8.70145
8412	BCAR3	BCAR3 adaptor protein, NSP family member	-0.244145	7.13908	-7.30235	1.35928e-08	2.66715e-07	8.69167
4784	NFIX	nuclear factor I X	0.179744	9.06942	7.40686	9.95467e-09	2.03696e-07	8.6837
220441	RNF152	ring finger protein 152	-1.68468	0.918592	-7.02846	3.08951e-08	5.5583e-07	8.64518
151246	SGO2	shugoshin 2	0.288468	6.34286	7.23007	1.68705e-08	3.25497e-07	8.63757
9537	TP53I11	tumor protein p53 inducible protein 11	1.31026	1.57457	6.94138	4.01642e-08	6.99867e-07	8.60144
23645	PPP1R15A	protein phosphatase 1 regulatory subunit 15A	-0.296205	6.13308	-7.20118	1.83942e-08	3.50984e-07	8.59982
23246	BOP1	BOP1 ribosomal biogenesis factor	-0.214536	7.80087	-7.30882	1.33328e-08	2.62356e-07	8.59217
1471	CST3	cystatin C	0.273034	6.91948	7.26946	1.61193e-08	3.11438e-07	8.57007
7913	DEK	DEK proto-oncogene	-0.222511	7.78368	-7.29422	1.39266e-08	2.72494e-07	8.55116
5349	FXYD3	FXYD domain containing ion transport regulator 3	2.87876	-0.654444	7.4941	7.68159e-09	1.61895e-07	8.52784
54879	ST7L	suppression of tumorigenicity 7 like	0.476724	4.39923	7.01987	3.17038e-08	5.67433e-07	8.50189
10111	RAD50	RAD50 double strand break repair protein	-0.500636	4.28464	-7.00437	3.32188e-08	5.90732e-07	8.48545
389	RHOC	ras homolog family member C	0.215004	7.87741	7.26106	1.53771e-08	2.97928e-07	8.43524
5920	PLAAT4	phospholipase A and acyltransferase 4	2.05442	0.502037	7.02468	3.12483e-08	5.60789e-07	8.41967
10602	CDC42EP3	CDC42 effector protein 3	-0.426006	5.18184	-7.08276	2.90866e-08	5.28095e-07	8.39618
642587	MIR205HG	MIR205 host gene	2.26132	0.196785	7.09404	2.53659e-08	4.69777e-07	8.39205
5824	PEX19	peroxisomal biogenesis factor 19	0.227507	7.27412	7.20451	1.82118e-08	3.48463e-07	8.37119
55793	MINDY1	MINDY lysine 48 deubiquitinase 1	0.71203	3.29344	6.88692	4.73421e-08	8.14036e-07	8.36635
79777	ACBD4	acyl-CoA binding domain containing 4	0.423255	4.99061	7.02464	3.12516e-08	5.60789e-07	8.36243
84166	NLRC5	NLR family CARD domain containing 5	1.9695	0.705237	6.97521	3.7752e-08	6.60327e-07	8.35626
56776	FMN2	formin 2	-0.333038	5.63561	-7.07765	2.66463e-08	4.89565e-07	8.35299
901	CCNG2	cyclin G2	0.473048	4.55133	6.97737	3.60341e-08	6.32675e-07	8.33493
4241	MELTF	melanotransferrin	-0.368963	5.32676	-7.03809	3.00118e-08	5.43102e-07	8.31491
10608	MXD4	MAX dimerization protein 4	0.317538	6.33891	7.16093	2.40964e-08	4.4927e-07	8.2963
9158	FIBP	FGF1 intracellular binding protein	0.261984	6.58153	7.13375	2.25147e-08	4.22052e-07	8.29439
80218	NAA50	N-alpha-acetyltransferase 50, NatE catalytic subunit	-0.173781	8.87101	-7.26221	1.53243e-08	2.97321e-07	8.27888
23670	CEMIP2	cell migration inducing hyaluronidase 2	0.370482	5.45062	7.03557	3.02403e-08	5.45467e-07	8.27451
51659	GINS2	GINS complex subunit 2	-0.400151	5.01962	-6.99641	3.40246e-08	6.00436e-07	8.26974
4217	MAP3K5	mitogen-activated protein kinase kinase kinase 5	0.886375	2.71165	6.81755	5.83889e-08	9.84017e-07	8.25708
112	ADCY6	adenylate cyclase 6	0.31605	5.93345	7.06963	2.72961e-08	5.00176e-07	8.25165
154091	SLC2A12	solute carrier family 2 member 12	0.837627	2.77891	6.81676	5.85292e-08	9.85182e-07	8.24538
1277	COL1A1	collagen type I alpha 1 chain	-0.469838	4.44029	-6.92869	4.17314e-08	7.22631e-07	8.21729
81844	TRIM56	tripartite motif containing 56	0.385563	5.11608	6.98433	3.5286e-08	6.21114e-07	8.20744
2907	GRINA	glutamate ionotropic receptor NMDA type subunit associated protein 1	0.210025	8.41394	7.24854	1.80303e-08	3.45947e-07	8.20009
81603	TRIM8	tripartite motif containing 8	-0.27307	6.64898	-7.10547	2.45095e-08	4.55744e-07	8.1951
57552	NCEH1	neutral cholesterol ester hydrolase 1	-0.228148	7.15972	-7.13863	2.21872e-08	4.17041e-07	8.19389
54414	SIAE	sialic acid acetylesterase	0.34523	5.4195	6.99871	3.37893e-08	5.97808e-07	8.17088
9353	SLIT2	slit guidance ligand 2	0.237845	7.3843	7.144	2.18329e-08	4.11498e-07	8.16821
3146	HMGB1	high mobility group box 1	-0.217785	7.83042	-7.16871	2.02733e-08	3.83145e-07	8.16456
4001	LMNB1	lamin B1	-0.262839	6.67904	-7.09044	2.5641e-08	4.72975e-07	8.14331
54663	WDR74	WD repeat domain 74	-0.285463	6.29933	-7.06297	2.78485e-08	5.0828e-07	8.14329
23180	RFTN1	raftlin, lipid raft linker 1	-1.02734	2.19773	-6.76171	6.91467e-08	1.14307e-06	8.13146
4605	MYBL2	MYB proto-oncogene like 2	-0.238983	7.04518	-7.1106	2.41351e-08	4.49386e-07	8.13109
5347	PLK1	polo like kinase 1	-0.26144	6.77864	-7.09103	2.55961e-08	4.72778e-07	8.12466
7092	TLL1	tolloid like 1	0.593771	3.81723	6.83663	5.51152e-08	9.32248e-07	8.09805
283848	CES4A	carboxylesterase 4A	0.912624	2.44025	6.74743	7.22058e-08	1.18796e-06	8.07697
10161	LPAR6	lysophosphatidic acid receptor 6	0.613974	4.01601	6.88604	5.44261e-08	9.23977e-07	8.07667
6418	SET	SET nuclear proto-oncogene	-0.185093	8.64212	-7.18025	1.95841e-08	3.70627e-07	8.06714
81628	TSC22D4	TSC22 domain family member 4	0.318165	5.97747	7.00241	3.3415e-08	5.9346e-07	8.03743
54502	RBM47	RNA binding motif protein 47	2.2746	0.0868067	6.97958	3.57946e-08	6.29267e-07	8.02973
3690	ITGB3	integrin subunit beta 3	-0.714456	3.34274	-6.77674	6.60699e-08	1.10008e-06	8.02787
56255	TMX4	thioredoxin related transmembrane protein 4	0.266568	6.68951	7.0513	2.8843e-08	5.24359e-07	8.0224
6563	SLC14A1	solute carrier family 14 member 1 (Kidd blood group)	1.50114	1.16106	6.76309	6.88581e-08	1.13965e-06	8.00716
201651	AADACP1	arylacetamide deacetylase pseudogene 1	-0.629594	3.73638	-6.79862	6.18335e-08	1.03452e-06	8.00444
9725	TMEM63A	transmembrane protein 63A	0.309688	5.82349	6.97651	3.61269e-08	6.33502e-07	7.99789
1894	ECT2	epithelial cell transforming 2	-0.205855	7.99227	-7.12114	2.33832e-08	4.37149e-07	7.99347
10376	TUBA1B	tubulin alpha 1b	-0.183123	9.25157	-7.22193	1.95053e-08	3.6964e-07	7.99046
4616	GADD45B	growth arrest and DNA damage inducible beta	-0.433287	4.65837	-6.87136	4.96204e-08	8.44461e-07	7.98692
11174	ADAMTS6	ADAM metallopeptidase with thrombospondin type 1 motif 6	-0.87508	2.62381	-6.72071	7.83004e-08	1.27312e-06	7.98089
138151	NACC2	NACC family member 2	0.272806	6.27167	7.00617	3.30394e-08	5.88614e-07	7.97737
11177	BAZ1A	bromodomain adjacent to zinc finger domain 1A	-0.260594	7.01582	-7.07771	2.85177e-08	5.19811e-07	7.97647
84883	AIFM2	apoptosis inducing factor mitochondria associated 2	-0.278224	6.24869	-6.99338	3.43364e-08	6.05168e-07	7.94427
27071	DAPP1	dual adaptor of phosphotyrosine and 3-phosphoinositides 1	3.02432	-1.2774	7.35096	1.17579e-08	2.36404e-07	7.9403
51200	CPA4	carboxypeptidase A4	0.320253	6.01146	6.97658	3.65753e-08	6.40553e-07	7.93963
64115	VSIR	V-set immunoregulatory receptor	-0.718713	3.20006	-6.73561	7.48399e-08	1.22548e-06	7.93357
78987	CRELD1	cysteine rich with EGF like domains 1	0.505192	5.33016	7.67114	5.91937e-08	9.93951e-07	7.89775
91074	ANKRD30A	ankyrin repeat domain 30A	-1.69954	0.718365	-6.77919	6.55798e-08	1.09323e-06	7.89617
11180	WDR6	WD repeat domain 6	0.20813	7.9855	7.08707	2.59024e-08	4.77162e-07	7.8914
4582	MUC1	mucin 1, cell surface associated	0.722898	3.21796	6.72227	7.79308e-08	1.2686e-06	7.88982
3141	HLCS	holocarboxylase synthetase	0.299407	6.0391	6.95666	3.83554e-08	6.70034e-07	7.88315
10213	PSMD14	proteasome 26S subunit, non-ATPase 14	-0.232094	7.19284	-7.0376	3.00564e-08	5.43102e-07	7.88186
319089	TTC6	tetratricopeptide repeat domain 6	0.600945	3.59605	6.74482	7.27786e-08	1.19597e-06	7.87435
5211	PFKL	phosphofructokinase, liver type	0.201123	7.95007	7.07211	2.70938e-08	4.97126e-07	7.85197
25937	WWTR1	WW domain containing transcription regulator 1	0.188772	8.40533	7.09621	2.52004e-08	4.67337e-07	7.85043
79080	CCDC86	coiled-coil domain containing 86	-0.235457	7.25573	-7.0289	3.0854e-08	5.55813e-07	7.84364
55752	SEPTIN11	septin 11	-0.237106	6.8848	-7.00185	3.34717e-08	5.93705e-07	7.83316
10451	VAV3	vav guanine nucleotide exchange factor 3	1.32547	1.40996	6.67859	8.89762e-08	1.43324e-06	7.83076
3730	ANOS1	anosmin 1	1.89819	0.559184	6.78614	6.42151e-08	1.07307e-06	7.82979
22822	PHLDA1	pleckstrin homology like domain family A member 1	-0.178374	8.56	-7.0969	2.51488e-08	4.67007e-07	7.82794
4302	MLLT6	MLLT6, PHD finger containing	2.79473	-0.188224	7.07299	3.36155e-08	5.95493e-07	7.79593
57650	CIP2A	cellular inhibitor of PP2A	-0.26057	6.38422	-6.95294	3.87874e-08	6.76727e-07	7.79046
54877	ZCCHC2	zinc finger CCHC-type containing 2	0.324919	5.67757	6.89162	4.66738e-08	8.04195e-07	7.77875
388743	CAPN8	calpain 8	3.00803	-0.814314	7.20583	1.814e-08	3.4757e-07	7.7587
6947	TCN1	transcobalamin 1	0.78368	3.03292	6.6655	9.25842e-08	1.47761e-06	7.7557
50717	DCAF8	DDB1 and CUL4 associated factor 8	0.215562	7.42079	7.00599	3.30572e-08	5.88614e-07	7.74352
7629	ZNF76	zinc finger protein 76	0.373637	5.23213	6.83984	5.45812e-08	9.25476e-07	7.73952
6949	TCOF1	treacle ribosome biogenesis factor 1	-0.205874	7.72343	-7.01475	3.21963e-08	5.74762e-07	7.71665
6590	SLPI	secretory leukocyte peptidase inhibitor	1.50519	1.13542	6.66071	9.39391e-08	1.49236e-06	7.71613
4537	ND3	NADH dehydrogenase subunit 3	0.167793	9.00863	7.07986	2.64696e-08	4.86964e-07	7.70626
84951	TNS4	tensin 4	-0.513317	4.41404	-6.77438	7.07714e-08	1.16714e-06	7.70417
6386	SDCBP	syndecan binding protein	-0.274336	6.51927	-6.93043	4.15134e-08	7.19755e-07	7.69249
85352	SHISAL1	shisa like 1	-0.684126	3.21908	-6.64925	9.72675e-08	1.53994e-06	7.67091
4841	NONO	non-POU domain containing octamer binding	0.177505	8.91254	7.06312	2.78361e-08	5.0828e-07	7.67036
64855	NIBAN2	niban apoptosis regulator 2	-0.192609	8.30031	-7.02045	3.16489e-08	5.67183e-07	7.6378
79768	KATNBL1	katanin regulatory subunit B1 like 1	-0.41202	4.91461	-6.77571	6.62765e-08	1.10219e-06	7.6297
286451	YIPF6	Yip1 domain family member 6	0.251443	6.69598	6.92111	4.2698e-08	7.38446e-07	7.6262
145407	ARMH4	armadillo like helical domain containing 4	0.996262	2.21597	6.58631	1.1778e-07	1.82098e-06	7.61811
11238	CA5B	carbonic anhydrase 5B	0.463227	4.44568	6.72603	7.70467e-08	1.25661e-06	7.60294
29964	PRICKLE4	prickle planar cell polarity protein 4	0.553098	3.9256	6.67944	8.87473e-08	1.43122e-06	7.59732
10735	STAG2	stromal antigen 2	-0.235299	7.04366	-6.93337	4.1147e-08	7.15194e-07	7.59424
9493	KIF23	kinesin family member 23	-0.253649	6.53687	-6.88677	4.73625e-08	8.14036e-07	7.55593
5984	RFC4	replication factor C subunit 4	-0.305228	5.8026	-6.82426	5.72163e-08	9.66606e-07	7.54171
57515	SERINC1	serine incorporator 1	0.208901	7.50631	6.93781	4.05987e-08	7.0655e-07	7.52113
977	CD151	CD151 molecule (Raph blood group)	0.17659	8.63591	6.99829	3.3833e-08	5.97817e-07	7.51688
329	BIRC2	baculoviral IAP repeat containing 2	-0.2733	6.18376	-6.84473	5.37808e-08	9.14141e-07	7.50851
4085	MAD2L1	mitotic arrest deficient 2 like 1	-0.306715	5.91758	-6.82286	5.74586e-08	9.69518e-07	7.50796
2026	ENO2	enolase 2	0.271367	6.69698	6.89688	4.89841e-08	8.34658e-07	7.49537
9918	NCAPD2	non-SMC condensin I complex subunit D2	-0.208179	7.58289	-6.93289	4.12069e-08	7.15338e-07	7.49265
253559	CADM2	cell adhesion molecule 2	1.12743	1.96109	6.53455	1.37875e-07	2.08286e-06	7.47106
7431	VIM	vimentin	0.135899	10.2868	7.06559	2.76296e-08	5.05618e-07	7.47007
58473	PLEKHB1	pleckstrin homology domain containing B1	0.469563	4.3829	6.66994	9.13424e-08	1.46285e-06	7.44945
651	BMP3	bone morphogenetic protein 3	2.98278	-1.0188	7.09258	2.5477e-08	4.71205e-07	7.43479
10846	PDE10A	phosphodiesterase 10A	0.422707	4.76789	6.69651	8.42638e-08	1.36527e-06	7.4283
9630	GNA14	G protein subunit alpha 14	0.938109	2.68118	6.56618	1.39022e-07	2.09562e-06	7.42467
114822	RHPN1	rhophilin Rho GTPase binding protein 1	0.219253	7.32879	6.87938	4.84322e-08	8.28311e-07	7.37594
153	ADRB1	adrenoceptor beta 1	-0.740584	3.1	-6.53929	1.35899e-07	2.05974e-06	7.36621
63967	CLSPN	claspin	-0.336837	5.60403	-6.74311	7.31575e-08	1.20077e-06	7.34739
51018	RRP15	ribosomal RNA processing 15 homolog	-0.283477	6.41884	-6.81934	6.03258e-08	1.01174e-06	7.3433
627	BDNF	brain derived neurotrophic factor	0.484549	4.358	6.63155	1.02644e-07	1.61216e-06	7.33995
1952	CELSR2	cadherin EGF LAG seven-pass G-type receptor 2	0.342436	5.548	6.73368	7.52797e-08	1.22978e-06	7.33327
343450	KCNT2	potassium sodium-activated channel subfamily T member 2	1.9775	0.142068	6.67533	8.98599e-08	1.44412e-06	7.32763
701	BUB1B	BUB1 mitotic checkpoint serine/threonine kinase B	-0.226773	6.98435	-6.83891	5.47357e-08	9.26961e-07	7.31863
54855	TENT5C	terminal nucleotidyltransferase 5C	1.54959	0.874702	6.53597	1.37283e-07	2.07617e-06	7.2985
118788	PIK3AP1	phosphoinositide-3-kinase adaptor protein 1	-1.01649	2.04878	-6.47154	1.6706e-07	2.46989e-06	7.2874
22883	CLSTN1	calsyntenin 1	0.212988	7.9323	6.89917	4.86491e-08	8.30994e-07	7.27284
945	CD33	CD33 molecule	2.23526	-0.159923	6.73454	7.50839e-08	1.22803e-06	7.26824
5420	PODXL	podocalyxin like	-0.193434	7.99478	-6.88018	4.83158e-08	8.27342e-07	7.26191
3949	LDLR	low density lipoprotein receptor	-0.178205	8.38616	-6.88575	4.75098e-08	8.15555e-07	7.2147
51150	SDF4	stromal cell derived factor 4	0.173238	8.60812	6.89588	4.60772e-08	7.94904e-07	7.21007
11245	GPR176	G protein-coupled receptor 176	-0.275052	6.29706	-6.75307	7.09826e-08	1.16923e-06	7.20305
64859	NABP1	nucleic acid binding protein 1	-0.367487	5.11131	-6.64414	9.87885e-08	1.55868e-06	7.17742
24140	FTSJ1	FtsJ RNA 2'-O-methyltransferase 1	-0.237103	6.74361	-6.77484	6.645e-08	1.10376e-06	7.17182
79703	C11orf80	chromosome 11 open reading frame 80	0.421184	4.85679	6.61885	1.06682e-07	1.66614e-06	7.16877
8733	GPAA1	glycosylphosphatidylinositol anchor attachment 1	0.222601	7.4461	6.81615	5.86378e-08	9.85812e-07	7.16205
23223	RRP12	ribosomal RNA processing 12 homolog	-0.314778	5.73532	-6.68798	8.64749e-08	1.39783e-06	7.14478
51447	IP6K2	inositol hexakisphosphate kinase 2	0.247266	6.84375	6.76932	6.75708e-08	1.12103e-06	7.13452
1809	DPYSL3	dihydropyrimidinase like 3	-0.252259	6.46602	-6.73769	7.43699e-08	1.21923e-06	7.11775
23371	TNS2	tensin 2	0.392406	4.80403	6.5956	1.14499e-07	1.77621e-06	7.11152
3855	KRT7	keratin 7	-0.316643	7.89826	-8.1923	9.0588e-08	1.45245e-06	7.10974
6240	RRM1	ribonucleotide reductase catalytic subunit M1	-0.214375	7.50054	-6.7994	6.1687e-08	1.03331e-06	7.10134
55362	TMEM63B	transmembrane protein 63B	0.280735	6.18046	6.71028	8.08174e-08	1.3125e-06	7.09994
9448	MAP4K4	mitogen-activated protein kinase kinase kinase kinase 4	-0.166345	9.01231	-6.87595	4.89368e-08	8.34658e-07	7.08647
80135	RPF1	ribosome production factor 1 homolog	-0.308649	5.71397	-6.66094	9.38748e-08	1.49236e-06	7.06792
135293	PM20D2	peptidase M20 domain containing 2	-0.344511	5.34468	-6.62765	1.03866e-07	1.62785e-06	7.06499
6546	SLC8A1	solute carrier family 8 member A1	0.5251	4.07008	6.51259	1.47415e-07	2.21011e-06	7.05496
79801	SHCBP1	SHC binding and spindle associated 1	-0.308347	5.81892	-6.66296	9.32997e-08	1.48732e-06	7.04688
2534	FYN	FYN proto-oncogene, Src family tyrosine kinase	-0.442425	4.51359	-6.54577	1.33245e-07	2.0284e-06	7.03859
4691	NCL	nucleolin	-0.15525	10.1896	-6.95623	4.41763e-08	7.63061e-07	7.02781
3209	HOXA13	homeobox A13	0.313913	5.77513	6.65236	9.63519e-08	1.52719e-06	7.02563
684	BST2	bone marrow stromal cell antigen 2	2.74269	-0.883754	6.88198	4.80539e-08	8.23874e-07	6.99884
84033	OBSCN	obscurin, cytoskeletal calmodulin and titin-interacting RhoGEF	0.368583	5.20277	6.58858	1.16969e-07	1.81047e-06	6.98366
4123	MAN2C1	mannosidase alpha class 2C member 1	0.266352	6.53513	6.69433	8.48254e-08	1.37276e-06	6.97033
124359	CDYL2	chromodomain Y like 2	0.251696	6.3875	6.68229	8.79821e-08	1.42053e-06	6.96619
9221	NOLC1	nucleolar and coiled-body phosphoprotein 1	-0.192283	7.73571	-6.76824	6.77935e-08	1.12338e-06	6.96489
130872	AHSA2P	activator of HSP90 ATPase homolog 2, pseudogene	0.271354	6.14863	6.66099	9.38591e-08	1.49236e-06	6.95738
6641	SNTB1	syntrophin beta 1	-0.965224	2.30689	-6.35915	2.35415e-07	3.3517e-06	6.94473
3096	HIVEP1	HIVEP zinc finger 1	-0.508661	3.94983	-6.46442	1.70725e-07	2.51602e-06	6.94028
3475	IFRD1	interferon related developmental regulator 1	-0.301709	6.04192	-6.6431	9.91035e-08	1.56187e-06	6.92946
10669	CGREF1	cell growth regulator with EF-hand domain 1	0.380975	5.0118	6.55061	1.31297e-07	2.00094e-06	6.91915
5627	PROS1	protein S	0.346688	5.31533	6.57351	1.22457e-07	1.87862e-06	6.90759
55701	ARHGEF40	Rho guanine nucleotide exchange factor 40	-0.509274	4.08558	-6.46328	1.71317e-07	2.52206e-06	6.90202
10346	TRIM22	tripartite motif containing 22	2.37024	-0.331725	6.61954	1.0646e-07	1.66456e-06	6.85155
84059	ADGRV1	adhesion G protein-coupled receptor V1	0.3252	5.66083	6.58316	1.18914e-07	1.83443e-06	6.84489
23126	POGZ	pogo transposable element derived with ZNF domain	0.274131	6.48756	6.66482	9.84443e-08	1.55502e-06	6.83842
10497	UNC13B	unc-13 homolog B	0.324065	5.55905	6.57138	1.23253e-07	1.88875e-06	6.8359
9804	TOMM20	translocase of outer mitochondrial membrane 20	0.237635	6.94286	6.67747	8.92798e-08	1.43646e-06	6.8348
9590	AKAP12	A-kinase anchoring protein 12	-0.169926	8.8408	-6.78361	6.47082e-08	1.08e-06	6.83174
64787	EPS8L2	EPS8 like 2	0.241312	6.77514	6.65621	9.52341e-08	1.5112e-06	6.80355
8894	EIF2S2	eukaryotic translation initiation factor 2 subunit beta	-0.199824	7.62558	-6.70098	8.31294e-08	1.34847e-06	6.77899
10469	TIMM44	translocase of inner mitochondrial membrane 44	-0.236759	6.68363	-6.64179	9.94978e-08	1.5663e-06	6.7786
51157	ZNF580	zinc finger protein 580	0.32274	6.21173	6.80205	1.20215e-07	1.84832e-06	6.77292
84365	NIFK	nucleolar protein interacting with the FHA domain of MKI67	-0.297804	5.96879	-6.58115	1.19643e-07	1.84361e-06	6.75882
308	ANXA5	annexin A5	-0.160535	8.80205	-6.75656	7.02354e-08	1.15968e-06	6.75524
26112	CCDC69	coiled-coil domain containing 69	-0.356679	5.41523	-6.53651	1.40998e-07	2.12078e-06	6.74375
92822	ZNF276	zinc finger protein 276	0.245874	6.47713	6.60019	1.12909e-07	1.7535e-06	6.69569
4192	MDK	midkine	-0.211534	7.68575	-6.6693	9.15208e-08	1.46402e-06	6.67182
10576	CCT2	chaperonin containing TCP1 subunit 2	-0.191176	7.78164	-6.67358	9.03403e-08	1.45016e-06	6.66826
1434	CSE1L	chromosome segregation 1 like	-0.177613	8.82596	-6.73731	7.71035e-08	1.25661e-06	6.66181
4141	MARS1	methionyl-tRNA synthetase 1	-0.199549	7.463	-6.64883	9.73913e-08	1.54014e-06	6.64879
57139	RGL3	ral guanine nucleotide dissociation stimulator like 3	0.60624	3.57936	6.33647	2.52305e-07	3.57016e-06	6.64739
793	CALB1	calbindin 1	-0.265114	7.63018	-7.17884	1.16885e-07	1.81047e-06	6.63755
79892	MCMBP	minichromosome maintenance complex binding protein	-0.250221	6.39193	-6.56838	1.24382e-07	1.90393e-06	6.61787
79094	CHAC1	ChaC glutathione specific gamma-glutamylcyclotransferase 1	-0.628718	3.38104	-6.3106	2.73064e-07	3.8287e-06	6.617
8669	EIF3J	eukaryotic translation initiation factor 3 subunit J	-0.239904	7.12468	-6.63171	1.08789e-07	1.69714e-06	6.60799
388115	CCDC9B	coiled-coil domain containing 9B	-0.187417	8.06802	-6.66837	9.17793e-08	1.46646e-06	6.60408
5141	PDE4A	phosphodiesterase 4A	-0.822835	2.8739	-6.28533	3.10629e-07	4.29885e-06	6.60376
3398	ID2	inhibitor of DNA binding 2	0.312218	5.53429	6.48764	1.59058e-07	2.36165e-06	6.58691
23516	SLC39A14	solute carrier family 39 member 14	-0.209453	7.54696	-6.63299	1.02195e-07	1.60694e-06	6.58528
2921	CXCL3	C-X-C motif chemokine ligand 3	-0.878475	2.44537	-6.24077	3.38082e-07	4.6325e-06	6.57988
5718	PSMD12	proteasome 26S subunit, non-ATPase 12	-0.221376	7.27114	-6.609	1.09925e-07	1.71293e-06	6.56258
9586	CREB5	cAMP responsive element binding protein 5	0.485211	4.10236	6.34738	2.44035e-07	3.47086e-06	6.54458
54941	RNF125	ring finger protein 125	0.634792	3.49025	6.29217	2.889e-07	4.0182e-06	6.53533
138050	HGSNAT	heparan-alpha-glucosaminide N-acetyltransferase	0.321666	5.52662	6.4685	1.68613e-07	2.49019e-06	6.53062
6778	STAT6	signal transducer and activator of transcription 6	-0.47051	4.45706	-6.38135	2.27263e-07	3.25235e-06	6.52576
55268	ECHDC2	enoyl-CoA hydratase domain containing 2	0.310345	5.81939	6.49156	1.5717e-07	2.33865e-06	6.52355
6713	SQLE	squalene epoxidase	-0.227372	7.1138	-6.58354	1.18776e-07	1.83433e-06	6.51475
347862	GATD1	glutamine amidotransferase like class 1 domain containing 1	0.241125	6.8302	6.56475	1.25765e-07	1.92299e-06	6.51301
57104	PNPLA2	patatin like phospholipase domain containing 2	0.270653	7.42131	7.08286	1.35547e-07	2.05666e-06	6.51226
115817	DHRS1	dehydrogenase/reductase 1	0.409928	5.03146	6.45098	2.00049e-07	2.89295e-06	6.50741
285362	SUMF1	sulfatase modifying factor 1	0.295681	5.73899	6.47192	1.66867e-07	2.46967e-06	6.48423
10444	ZER1	zyg-11 related cell cycle regulator	0.302837	5.70846	6.46593	1.69941e-07	2.50713e-06	6.4741
5464	PPA1	inorganic pyrophosphatase 1	-0.200063	8.11548	-6.64535	1.04401e-07	1.6342e-06	6.47378
50512	PODXL2	podocalyxin like 2	0.425443	4.57073	6.36397	2.31972e-07	3.30948e-06	6.46937
10916	MAGED2	MAGE family member D2	0.230767	7.32392	6.60211	1.22308e-07	1.87842e-06	6.45574
10897	YIF1A	Yip1 interacting factor homolog A, membrane trafficking protein	0.235942	6.72838	6.53244	1.38765e-07	2.09402e-06	6.43501
113130	CDCA5	cell division cycle associated 5	-0.261681	6.78184	-6.57077	1.39604e-07	2.10211e-06	6.43317
582	BBS1	Bardet-Biedl syndrome 1	0.327618	5.51463	6.43461	1.86974e-07	2.7236e-06	6.43054
7867	MAPKAPK3	MAPK activated protein kinase 3	-0.224003	7.06133	-6.55149	1.30945e-07	1.99777e-06	6.4269
25837	RAB26	RAB26, member RAS oncogene family	0.757749	2.85646	6.20489	3.77336e-07	5.11471e-06	6.40903
80235	PIGZ	phosphatidylinositol glycan anchor biosynthesis class Z	0.617704	3.48024	6.24785	3.30841e-07	4.54677e-06	6.40333
1786	DNMT1	DNA methyltransferase 1	-0.189007	8.26968	-6.60317	1.11892e-07	1.73967e-06	6.37166
8833	GMPS	guanine monophosphate synthase	-0.20664	7.24364	-6.5402	1.35524e-07	2.05666e-06	6.35734
10728	PTGES3	prostaglandin E synthase 3	-0.167848	8.4786	-6.60439	1.11476e-07	1.73515e-06	6.34158
10625	IVNS1ABP	influenza virus NS1A binding protein	0.319918	5.59851	6.41244	2.00061e-07	2.89295e-06	6.34022
10509	SEMA4B	semaphorin 4B	-0.208182	7.40845	-6.54456	1.33738e-07	2.03367e-06	6.34004
5817	PVR	PVR cell adhesion molecule	-0.245861	6.41354	-6.47422	1.657e-07	2.45502e-06	6.32515
5910	RAP1GDS1	Rap1 GTPase-GDP dissociation stimulator 1	-0.320499	5.4935	-6.39159	2.1321e-07	3.07027e-06	6.30483
645431	FUT8-AS1	FUT8 antisense RNA 1	-0.659023	3.26949	-6.19633	3.87348e-07	5.22487e-06	6.29831
27034	ACAD8	acyl-CoA dehydrogenase family member 8	0.313446	5.47651	6.38659	2.16492e-07	3.11429e-06	6.29378
54757	FAM20A	FAM20A golgi associated secretory pathway pseudokinase	2.84981	-0.728071	6.55706	1.3631e-07	2.06371e-06	6.28898
10189	ALYREF	Aly/REF export factor	-0.228017	6.82733	-6.48945	1.58182e-07	2.35117e-06	6.28349
6339	SCNN1D	sodium channel epithelial 1 subunit delta	0.410495	4.86847	6.33859	2.60047e-07	3.66101e-06	6.27946
23385	NCSTN	nicastrin	0.224462	6.9907	6.49698	1.54592e-07	2.30523e-06	6.27379
22949	PTGR1	prostaglandin reductase 1	-0.364388	4.92873	-6.33133	2.56301e-07	3.61561e-06	6.27294
6611	SMS	spermine synthase	-0.221109	7.16473	-6.50123	1.52603e-07	2.28294e-06	6.25328
64151	NCAPG	non-SMC condensin I complex subunit G	-0.285681	5.95423	-6.41251	2.00017e-07	2.89295e-06	6.24708
22824	HSPA4L	heat shock protein family A (Hsp70) member 4 like	-0.36417	4.9087	-6.32038	2.65024e-07	3.7235e-06	6.24494
9136	RRP9	ribosomal RNA processing 9, U3 small nucleolar RNA binding protein	-0.250206	6.29925	-6.43941	1.84258e-07	2.68687e-06	6.24481
2617	GARS1	glycyl-tRNA synthetase 1	-0.197952	7.6052	-6.52357	1.42564e-07	2.14201e-06	6.24042
7514	XPO1	exportin 1	-0.1651	8.66687	-6.58019	1.19992e-07	1.84694e-06	6.23768
23080	AVL9	AVL9 cell migration associated	0.270419	6.2384	6.43194	1.88507e-07	2.74305e-06	6.23623
4923	NTSR1	neurotensin receptor 1	-0.566033	3.6323	-6.20356	3.78877e-07	5.13058e-06	6.23154
8985	PLOD3	procollagen-lysine,2-oxoglutarate 5-dioxygenase 3	0.252542	6.36609	6.4397	1.84093e-07	2.68687e-06	6.23004
9149	DYRK1B	dual specificity tyrosine phosphorylation regulated kinase 1B	0.461416	4.23047	6.24661	3.32102e-07	4.55957e-06	6.20353
572558	PGM5-AS1	PGM5 antisense RNA 1	0.763196	2.78754	6.13056	4.73817e-07	6.25442e-06	6.19913
970	CD70	CD70 molecule	-0.975628	1.97795	-6.09586	5.26979e-07	6.84184e-06	6.18987
150465	TTL	tubulin tyrosine ligase	-0.205538	7.33747	-6.48214	1.61747e-07	2.39901e-06	6.16219
9914	ATP2C2	ATPase secretory pathway Ca2+ transporting 2	2.44442	-0.635227	6.42446	1.9286e-07	2.80051e-06	6.15493
55646	LYAR	Ly1 antibody reactive	-0.331518	5.21878	-6.31698	2.67791e-07	3.75857e-06	6.15068
5631	PRPS1	phosphoribosyl pyrophosphate synthetase 1	-0.298034	5.77767	-6.36478	2.31404e-07	3.30478e-06	6.14707
7089	TLE2	TLE family member 2, transcriptional corepressor	0.468699	4.36427	6.23783	3.41137e-07	4.66974e-06	6.14129
79625	NDNF	neuron derived neurotrophic factor	1.15731	1.84644	6.08857	5.65256e-07	7.27066e-06	6.13049
11067	DEPP1	DEPP1 autophagy regulator	0.969456	2.16484	6.07652	5.59174e-07	7.1991e-06	6.12169
9643	MORF4L2	mortality factor 4 like 2	-0.182124	7.83694	-6.49731	1.5444e-07	2.30523e-06	6.11979
6675	UAP1	UDP-N-acetylglucosamine pyrophosphorylase 1	-0.250064	6.84962	-6.46197	1.88875e-07	2.74553e-06	6.11272
9787	DLGAP5	DLG associated protein 5	-0.237097	6.67442	-6.42327	1.93557e-07	2.80769e-06	6.11251
140700	SAMD10	sterile alpha motif domain containing 10	0.42293	4.7577	6.27718	3.18422e-07	4.3979e-06	6.10955
9793	CKAP5	cytoskeleton associated protein 5	-0.173002	8.29399	-6.51835	1.44851e-07	2.17402e-06	6.10813
51449	PCYOX1	prenylcysteine oxidase 1	0.224699	6.99666	6.44235	1.82615e-07	2.67037e-06	6.10541
4678	NASP	nuclear autoantigenic sperm protein	-0.226594	7.12684	-6.44785	1.79577e-07	2.63525e-06	6.09715
8850	KAT2B	lysine acetyltransferase 2B	0.307409	5.56726	6.3289	2.58209e-07	3.63883e-06	6.09302
64398	MPP5	membrane palmitoylated protein 5	-0.210864	7.12371	-6.44425	1.81557e-07	2.65868e-06	6.08664
5365	PLXNB3	plexin B3	0.256386	6.43986	6.39659	2.09978e-07	3.02687e-06	6.08156
5654	HTRA1	HtrA serine peptidase 1	0.437178	4.31527	6.21371	3.67283e-07	4.99801e-06	6.08058
1852	DUSP9	dual specificity phosphatase 9	-0.511893	3.8497	-6.16944	4.20604e-07	5.62959e-06	6.0714
85236	H2BC12	H2B clustered histone 12	0.284593	5.75881	6.33413	2.5412e-07	3.58851e-06	6.05762
4111	MAGEA12	MAGE family member A12	-2.65564	-1.03141	-6.49553	1.55278e-07	2.31297e-06	6.05726
57573	ZNF471	zinc finger protein 471	0.640174	3.22848	6.11286	5.00217e-07	6.56826e-06	6.05453
6897	TARS1	threonyl-tRNA synthetase 1	-0.210369	7.83252	-6.50199	1.71615e-07	2.52376e-06	6.02947
85439	STON2	stonin 2	-0.637596	3.2269	-6.09998	5.20362e-07	6.76862e-06	6.0164
6541	SLC7A1	solute carrier family 7 member 1	-0.235044	6.48113	-6.37743	2.2263e-07	3.19265e-06	6.01369
4093	SMAD9	SMAD family member 9	1.06479	1.88256	6.0294	6.46115e-07	8.0928e-06	5.9987
2706	GJB2	gap junction protein beta 2	1.5923	0.58204	6.08634	5.42584e-07	7.01158e-06	5.97674
9232	PTTG1	PTTG1 regulator of sister chromatid separation, securin	-0.256811	6.13707	-6.33881	2.50506e-07	3.55196e-06	5.97568
221935	SDK1	sidekick cell adhesion molecule 1	0.746043	2.86208	6.06001	5.88207e-07	7.48249e-06	5.97385
55854	ZC3H15	zinc finger CCCH-type containing 15	-0.230802	6.59739	-6.37105	2.27015e-07	3.25215e-06	5.9688
5902	RANBP1	RAN binding protein 1	-0.204406	7.15158	-6.40591	2.04092e-07	2.94509e-06	5.96386
84366	PRAC1	PRAC1 small nuclear protein	0.30855	5.81148	6.31673	2.78603e-07	3.89454e-06	5.95691
168374	ZNF92	zinc finger protein 92	0.458524	4.28135	6.16975	4.202e-07	5.62959e-06	5.956
169981	SPIN3	spindlin family member 3	0.35086	4.99443	6.23099	3.48363e-07	4.76394e-06	5.94818
1305	COL13A1	collagen type XIII alpha 1 chain	-0.194825	7.93162	-6.4444	1.81475e-07	2.65868e-06	5.9418
117583	PARD3B	par-3 family cell polarity regulator beta	0.633875	3.26377	6.07815	5.5638e-07	7.17647e-06	5.94162
154664	ABCA13	ATP binding cassette subfamily A member 13	0.446492	4.26769	6.16362	4.28168e-07	5.71602e-06	5.94067
2316	FLNA	filamin A	-0.104421	11.6437	-6.62761	1.03878e-07	1.62785e-06	5.92646
9780	PIEZO1	piezo type mechanosensitive ion channel component 1	0.177933	8.19438	6.45244	1.77077e-07	2.60133e-06	5.92253
1009	CDH11	cadherin 11	-0.150816	9.37824	-6.51174	1.47793e-07	2.21339e-06	5.91816
8786	RGS11	regulator of G protein signaling 11	0.874344	2.26906	6.01036	6.84977e-07	8.53326e-06	5.91556
91252	SLC39A13	solute carrier family 39 member 13	0.288722	6.03604	6.31803	2.75556e-07	3.85973e-06	5.90906
7414	VCL	vinculin	-0.123991	10.4208	-6.55711	1.28723e-07	1.96605e-06	5.89988
2321	FLT1	fms related receptor tyrosine kinase 1	-0.664265	3.54279	-6.17998	5.70143e-07	7.31992e-06	5.89084
7112	TMPO	thymopoietin	-0.223845	7.15479	-6.37795	2.2228e-07	3.19093e-06	5.87769
10615	SPAG5	sperm associated antigen 5	-0.236418	6.57917	-6.33952	2.49967e-07	3.54794e-06	5.87624
54407	SLC38A2	solute carrier family 38 member 2	0.146706	9.42794	6.49996	1.53198e-07	2.28938e-06	5.87446
1503	CTPS1	CTP synthase 1	-0.219579	7.04404	-6.36799	2.29142e-07	3.27585e-06	5.86855
708	C1QBP	complement C1q binding protein	-0.210184	7.38204	-6.38069	2.20422e-07	3.16754e-06	5.84319
131368	ZPLD1	zona pellucida like domain containing 1	1.31976	1.2967	5.98411	7.42437e-07	9.15034e-06	5.84318
285025	CCDC141	coiled-coil domain containing 141	1.08372	1.67451	5.97488	7.63766e-07	9.37983e-06	5.84082
64969	MRPS5	mitochondrial ribosomal protein S5	-0.246425	6.2343	-6.30213	2.80228e-07	3.91331e-06	5.83985
9091	PIGQ	phosphatidylinositol glycan anchor biosynthesis class Q	0.306387	5.74063	6.26003	3.1874e-07	4.39791e-06	5.83595
3689	ITGB2	integrin subunit beta 2	-0.552817	3.56064	-6.06564	5.78144e-07	7.40068e-06	5.8314
25970	SH2B1	SH2B adaptor protein 1	0.304418	5.75133	6.25384	3.24831e-07	4.47749e-06	5.81413
79968	WDR76	WD repeat domain 76	-0.302554	5.63779	-6.24357	3.35207e-07	4.59765e-06	5.81319
4599	MX1	MX dynamin like GTPase 1	0.488792	4.09007	6.10388	5.14188e-07	6.71352e-06	5.80742
6916	TBXAS1	thromboxane A synthase 1	0.390351	4.79768	6.16042	4.3239e-07	5.75952e-06	5.78653
1010	CDH12	cadherin 12	1.51683	0.726918	5.99503	7.17969e-07	8.88831e-06	5.7688
54739	XAF1	XIAP associated factor 1	2.83464	-1.49827	6.41101	2.00937e-07	2.90258e-06	5.76195
1774	DNASE1L1	deoxyribonuclease 1 like 1	0.360391	5.3351	6.23063	3.88565e-07	5.23618e-06	5.76097
8508	NIPSNAP1	nipsnap homolog 1	0.2244	6.69957	6.30676	2.7629e-07	3.8661e-06	5.74995
92305	TMEM129	transmembrane protein 129, E3 ubiquitin ligase	0.28593	5.96214	6.25024	3.28434e-07	4.52266e-06	5.7481
84343	HPS3	HPS3 biogenesis of lysosomal organelles complex 2 subunit 1	0.269971	6.33567	6.29293	3.03536e-07	4.2091e-06	5.74263
10855	HPSE	heparanase	-0.583304	3.41987	-6.01711	6.70923e-07	8.38835e-06	5.71965
10370	CITED2	Cbp/p300 interacting transactivator with Glu/Asp rich carboxy-terminal domain 2	0.371167	4.93896	6.14936	4.47286e-07	5.92942e-06	5.71408
91775	NXPE3	neurexophilin and PC-esterase domain family member 3	-0.262493	6.0777	-6.2485	3.30183e-07	4.54223e-06	5.71374
342926	ZNF677	zinc finger protein 677	1.05971	1.87071	5.9299	8.76831e-07	1.05349e-05	5.70819
1839	HBEGF	heparin binding EGF like growth factor	-0.32833	5.28025	-6.17405	4.14701e-07	5.56133e-06	5.69713
58517	RBM25	RNA binding motif protein 25	0.186679	7.98704	6.36133	2.33854e-07	3.3329e-06	5.67774
771	CA12	carbonic anhydrase 12	-0.288491	5.79806	-6.21132	3.69976e-07	5.02971e-06	5.67174
5901	RAN	RAN, member RAS oncogene family	-0.146753	9.60094	-6.44212	1.82741e-07	2.67037e-06	5.67112
3572	IL6ST	interleukin 6 signal transducer	-0.210381	7.00783	-6.30114	2.81078e-07	3.92122e-06	5.67071
323	APBB2	amyloid beta precursor protein binding family B member 2	-0.319911	5.28129	-6.16512	4.26209e-07	5.69911e-06	5.66929
8365	H4C8	H4 clustered histone 8	0.951907	2.09699	5.91743	9.11037e-07	1.0908e-05	5.65794
5307	PITX1	paired like homeodomain 1	-0.382364	4.71377	-6.11011	5.04456e-07	6.60157e-06	5.65603
25926	NOL11	nucleolar protein 11	-0.21454	7.08296	-6.30023	2.81861e-07	3.92819e-06	5.65322
6497	SKI	SKI proto-oncogene	0.190997	7.7199	6.33747	2.51534e-07	3.56288e-06	5.65008
990	CDC6	cell division cycle 6	-0.319956	5.60952	-6.19541	4.00399e-07	5.38517e-06	5.64707
10085	EDIL3	EGF like repeats and discoidin domains 3	0.18413	7.85392	6.33582	2.52806e-07	3.57359e-06	5.622
10312	TCIRG1	T cell immune regulator 1, ATPase H+ transporting V0 subunit a3	0.212855	7.0929	6.2901	2.9073e-07	4.0396e-06	5.62012
658	BMPR1B	bone morphogenetic protein receptor type 1B	0.422825	4.35631	6.06542	5.78536e-07	7.40068e-06	5.61728
85027	SMIM3	small integral membrane protein 3	0.421853	4.35959	6.06018	5.87902e-07	7.48249e-06	5.60031
23770	FKBP8	FKBP prolyl isomerase 8	0.190832	8.26678	6.38222	2.46025e-07	3.49557e-06	5.59488
2983	GUCY1B1	guanylate cyclase 1 soluble subunit beta 1	-0.662353	2.97265	-5.94034	8.49162e-07	1.02648e-05	5.59109
124540	MSI2	musashi RNA binding protein 2	0.185886	7.8053	6.32251	2.63305e-07	3.70311e-06	5.58947
55337	SHFL	shiftless antiviral inhibitor of ribosomal frameshifting	0.34799	5.18556	6.13039	4.74059e-07	6.25442e-06	5.58893
26090	ABHD12	abhydrolase domain containing 12, lysophospholipase	0.257827	6.19184	6.2143	3.66613e-07	4.99448e-06	5.58067
26960	NBEA	neurobeachin	0.43371	4.28144	6.04131	6.2293e-07	7.85209e-06	5.564
26973	CHORDC1	cysteine and histidine rich domain containing 1	-0.282969	6.39718	-6.34008	3.8197e-07	5.16741e-06	5.54556
50486	G0S2	G0/G1 switch 2	-0.241901	6.3658	-6.21426	3.66663e-07	4.99448e-06	5.53983
27293	SMPDL3B	sphingomyelin phosphodiesterase acid like 3B	0.705041	2.83194	5.91234	9.25399e-07	1.10418e-05	5.53522
84276	NICN1	nicolin 1	0.460995	4.20544	6.00837	6.89169e-07	8.577e-06	5.48511
7046	TGFBR1	transforming growth factor beta receptor 1	-0.392815	4.7003	-6.05045	6.05716e-07	7.6911e-06	5.4776
440275	EIF2AK4	eukaryotic translation initiation factor 2 alpha kinase 4	-0.174104	7.88856	-6.28914	2.91589e-07	4.04748e-06	5.47295
257019	FRMD3	FERM domain containing 3	-0.508799	3.9255	-5.97814	7.56145e-07	9.29448e-06	5.46975
7869	SEMA3B	semaphorin 3B	-0.520361	3.96437	-5.98101	7.70647e-07	9.44758e-06	5.4443
169200	TMEM64	transmembrane protein 64	0.272038	6.35786	6.21006	4.13457e-07	5.55002e-06	5.43516
5700	PSMC1	proteasome 26S subunit, ATPase 1	-0.242913	6.8206	-6.23402	3.7608e-07	5.10268e-06	5.42737
8497	PPFIA4	PTPRF interacting protein alpha 4	0.57613	3.59574	5.93401	8.65835e-07	1.04443e-05	5.42349
29127	RACGAP1	Rac GTPase activating protein 1	-0.263169	6.31137	-6.17332	4.28308e-07	5.71602e-06	5.40086
112770	GLMP	glycosylated lysosomal membrane protein	0.284858	5.6487	6.10998	5.0466e-07	6.60157e-06	5.40072
23212	RRS1	ribosome biogenesis regulator 1 homolog	-0.326936	5.81295	-6.23549	5.17316e-07	6.74801e-06	5.38503
3709	ITPR2	inositol 1,4,5-trisphosphate receptor type 2	0.414848	4.45935	5.99584	7.16167e-07	8.87394e-06	5.37683
84319	CMSS1	cms1 ribosomal small subunit homolog	-0.267693	5.96381	-6.12676	4.79362e-07	6.31836e-06	5.36931
200933	FBXO45	F-box protein 45	-0.253609	6.37854	-6.15399	4.40989e-07	5.86278e-06	5.35218
10813	UTP14A	UTP14A small subunit processome component	-0.385408	4.61005	-6.00106	7.04799e-07	8.74089e-06	5.35125
5792	PTPRF	protein tyrosine phosphatase receptor type F	-0.169969	8.23031	-6.2662	3.12783e-07	4.32433e-06	5.34556
79682	CENPU	centromere protein U	-0.305392	5.5067	-6.07669	5.58883e-07	7.1991e-06	5.33744
26030	PLEKHG3	pleckstrin homology and RhoGEF domain containing G3	-0.240031	6.26659	-6.13731	4.64109e-07	6.14069e-06	5.3269
3336	HSPE1	heat shock protein family E (Hsp10) member 1	-0.281234	5.74561	-6.09065	5.35467e-07	6.93255e-06	5.31575
79807	GSTCD	glutathione S-transferase C-terminal domain containing	0.35494	5.07298	6.0298	6.45321e-07	8.09016e-06	5.31191
80777	CYB5B	cytochrome b5 type B	-0.191777	7.52073	-6.21518	3.65628e-07	4.99019e-06	5.3102
2131	EXT1	exostosin glycosyltransferase 1	-0.229896	6.67025	-6.15161	4.44212e-07	5.89997e-06	5.28069
5036	PA2G4	proliferation-associated 2G4	-0.181213	7.63047	-6.20881	3.72828e-07	5.06351e-06	5.27109
9145	SYNGR1	synaptogyrin 1	0.357495	5.07741	6.01529	6.7469e-07	8.42785e-06	5.26623
9528	TMEM59	transmembrane protein 59	0.208322	6.91815	6.16321	4.28712e-07	5.71602e-06	5.26513
7045	TGFBI	transforming growth factor beta induced	-1.79367	0.183441	-5.87646	1.03316e-06	1.22015e-05	5.26359
7022	TFAP2C	transcription factor AP-2 gamma	-0.31208	5.42	-6.03673	6.31737e-07	7.94143e-06	5.2386
79618	HMBOX1	homeobox containing 1	0.353029	4.86902	5.98709	7.35678e-07	9.07511e-06	5.23686
1182	CLCN3	chloride voltage-gated channel 3	0.238007	6.30651	6.11052	5.03829e-07	6.60157e-06	5.23513
9924	PAN2	poly(A) specific ribonuclease subunit PAN2	0.368329	4.67314	5.96531	7.86525e-07	9.61501e-06	5.22417
678	ZFP36L2	ZFP36 ring finger protein like 2	-0.243746	6.53012	-6.11812	4.92217e-07	6.47549e-06	5.20817
10186	LHFPL6	LHFPL tetraspan subfamily member 6	-0.570681	3.3487	-5.8403	1.15451e-06	1.34739e-05	5.20212
9388	LIPG	lipase G, endothelial type	1.17695	1.54079	5.75459	1.50225e-06	1.68644e-05	5.20029
2963	GTF2F2	general transcription factor IIF subunit 2	-0.29005	5.6346	-6.04024	6.24971e-07	7.86879e-06	5.1911
4173	MCM4	minichromosome maintenance complex component 4	-0.201482	7.21	-6.15675	4.37268e-07	5.8189e-06	5.18853
10347	ABCA7	ATP binding cassette subfamily A member 7	0.274992	5.78433	6.04914	6.08155e-07	7.71499e-06	5.17792
10036	CHAF1A	chromatin assembly factor 1 subunit A	-0.247995	6.02988	-6.06828	5.73473e-07	7.35586e-06	5.17306
5634	PRPS2	phosphoribosyl pyrophosphate synthetase 2	-0.248809	6.43875	-6.09999	5.20352e-07	6.76862e-06	5.17282
23345	SYNE1	spectrin repeat containing nuclear envelope protein 1	0.498939	3.91417	5.87772	1.02917e-06	1.21648e-05	5.16705
54867	TMEM214	transmembrane protein 214	0.20005	7.26919	6.15046	4.45783e-07	5.91516e-06	5.1579
4171	MCM2	minichromosome maintenance complex component 2	-0.199877	7.13659	-6.14112	4.58725e-07	6.07526e-06	5.15467
414	ARSD	arylsulfatase D	0.495237	3.72057	5.85611	1.09979e-06	1.29005e-05	5.15276
4734	NEDD4	NEDD4 E3 ubiquitin protein ligase	-0.369528	4.82929	-5.95453	8.1299e-07	9.90532e-06	5.14889
2744	GLS	glutaminase	-0.180864	7.79518	-6.17786	4.09892e-07	5.5075e-06	5.14742
994	CDC25B	cell division cycle 25B	0.170114	8.23593	6.19956	3.83539e-07	5.18358e-06	5.14
260294	NSUN5P2	NSUN5 pseudogene 2	0.590951	3.2812	5.81182	1.26007e-06	1.4474e-05	5.1322
7546	ZIC2	Zic family member 2	1.19068	1.24061	5.73278	1.6064e-06	1.79464e-05	5.12228
3911	LAMA5	laminin subunit alpha 5	0.147781	9.89128	6.30654	3.0904e-07	4.28112e-06	5.11391
54836	BSPRY	B-box and SPRY domain containing	2.54785	-1.26832	6.11336	4.99459e-07	6.56452e-06	5.09829
4522	MTHFD1	methylenetetrahydrofolate dehydrogenase, cyclohydrolase and formyltetrahydrofolate synthetase 1	-0.164644	8.30202	-6.18884	3.96343e-07	5.33581e-06	5.09629
1909	EDNRA	endothelin receptor type A	2.60927	-1.19864	6.09722	5.24789e-07	6.8198e-06	5.08229
10103	TSPAN1	tetraspanin 1	0.494016	3.96128	5.85224	1.11295e-06	1.30112e-05	5.07644
8624	PSMG1	proteasome assembly chaperone 1	-0.259529	6.14612	-6.04002	6.25391e-07	7.86879e-06	5.05765
9772	TMEM94	transmembrane protein 94	0.220923	6.99552	6.10041	5.19679e-07	6.76862e-06	5.05711
7011	TEP1	telomerase associated protein 1	0.256702	6.06067	6.03033	6.44264e-07	8.08423e-06	5.04869
8398	PLA2G6	phospholipase A2 group VI	0.783312	2.52025	5.72828	1.62873e-06	1.81665e-05	5.04191
7169	TPM2	tropomyosin 2	0.402211	4.82472	5.94447	9.23275e-07	1.10355e-05	5.03605
54872	PIGG	phosphatidylinositol glycan anchor biosynthesis class G	0.310611	5.23797	5.95172	8.20032e-07	9.95609e-06	5.0274
151613	TTC14	tetratricopeptide repeat domain 14	0.225225	6.56895	6.06148	5.85559e-07	7.47626e-06	5.02545
5682	PSMA1	proteasome 20S subunit alpha 1	-0.193809	7.58618	-6.12549	4.81236e-07	6.33703e-06	5.02312
2920	CXCL2	C-X-C motif chemokine ligand 2	-0.999934	1.86557	-5.69495	1.80435e-06	1.99328e-05	5.02076
5660	PSAP	prosaposin	0.156926	9.72161	6.35717	3.6352e-07	4.96631e-06	5.01677
4536	ND2	NADH dehydrogenase subunit 2	0.122132	11.0745	6.33286	2.85466e-07	3.97443e-06	5.01333
348235	SKA2	spindle and kinetochore associated complex subunit 2	-0.193918	7.33085	-6.10616	5.10603e-07	6.67301e-06	5.01041
116987	AGAP1	ArfGAP with GTPase domain, ankyrin repeat and PH domain 1	-0.228775	6.42946	-6.04327	6.19187e-07	7.81914e-06	5.00069
22990	PCNX1	pecanex 1	0.213776	6.6603	6.05889	5.90231e-07	7.50135e-06	4.99785
257407	C2orf72	chromosome 2 open reading frame 72	2.62019	-1.47842	6.08247	5.49064e-07	7.08871e-06	4.98818
341208	HEPHL1	hephaestin like 1	-0.787684	2.62264	-5.71457	1.69881e-06	1.88721e-05	4.98432
10560	SLC19A2	solute carrier family 19 member 2	0.432019	4.38767	5.85923	1.08932e-06	1.28102e-05	4.97982
4176	MCM7	minichromosome maintenance complex component 7	-0.174148	7.95195	-6.13186	4.71923e-07	6.23811e-06	4.97945
664	BNIP3	BCL2 interacting protein 3	0.216094	6.7016	6.04784	6.1058e-07	7.7316e-06	4.95524
7975	MAFK	MAF bZIP transcription factor K	0.217805	6.66154	6.0435	6.18764e-07	7.81914e-06	4.95038
23053	ZSWIM8	zinc finger SWIM-type containing 8	0.224966	8.49606	6.78728	5.8629e-07	7.4787e-06	4.94135
9645	MICAL2	microtubule associated monooxygenase, calponin and LIM domain containing 2	-0.170879	7.91048	-6.11196	5.01603e-07	6.58021e-06	4.92532
3775	KCNK1	potassium two pore domain channel subfamily K member 1	0.31656	5.41586	5.93328	8.67778e-07	1.04443e-05	4.9227
7031	TFF1	trefoil factor 1	0.437335	4.14807	5.80619	1.28206e-06	1.46901e-05	4.88413
9411	ARHGAP29	Rho GTPase activating protein 29	0.12998	9.84055	6.19669	3.8693e-07	5.22431e-06	4.88169
199731	CADM4	cell adhesion molecule 4	0.456359	4.02337	5.79282	1.33582e-06	1.51931e-05	4.8783
23052	ENDOD1	endonuclease domain containing 1	-0.298405	5.49208	-5.92146	8.99835e-07	1.07832e-05	4.86585
83696	TRAPPC9	trafficking protein particle complex 9	0.248359	6.03149	5.96508	7.8708e-07	9.61501e-06	4.85584
55970	GNG12	G protein subunit gamma 12	0.173813	7.93269	6.08953	5.37309e-07	6.94989e-06	4.85258
285175	UNC80	unc-80 homolog, NALCN channel complex subunit	1.49662	0.644643	5.6692	1.95295e-06	2.12996e-05	4.85126
27230	SERP1	stress associated endoplasmic reticulum protein 1	-0.170595	7.96662	-6.09071	5.35357e-07	6.93255e-06	4.85058
342979	PALM3	paralemmin 3	-0.481811	3.80543	-5.75993	1.47781e-06	1.66304e-05	4.83815
6510	SLC1A5	solute carrier family 1 member 5	-0.203419	7.07589	-6.03416	6.36744e-07	7.99711e-06	4.83804
57082	KNL1	kinetochore scaffold 1	-0.272097	6.01304	-5.95531	8.11035e-07	9.8902e-06	4.83115
146880	ARHGAP27P1	Rho GTPase activating protein 27 pseudogene 1	0.369475	4.96345	5.87375	1.08503e-06	1.27705e-05	4.82946
57719	ANO8	anoctamin 8	0.238075	6.37275	5.9829	7.45186e-07	9.17606e-06	4.82817
29028	ATAD2	ATPase family AAA domain containing 2	-0.206086	7.48382	-6.07194	6.09228e-07	7.72153e-06	4.81489
7357	UGCG	UDP-glucose ceramide glucosyltransferase	-0.369749	4.74018	-5.83301	1.18067e-06	1.36869e-05	4.80198
284434	NWD1	NACHT and WD repeat domain containing 1	0.582537	3.33923	5.7064	1.74198e-06	1.93054e-05	4.7993
64760	FAM160B2	family with sequence similarity 160 member B2	0.269973	6.01453	5.94325	8.41632e-07	1.01826e-05	4.79349
57414	RHBDD2	rhomboid domain containing 2	0.336015	5.11541	5.86192	1.08036e-06	1.27264e-05	4.78629
139818	DOCK11	dedicator of cytokinesis 11	-0.666713	2.90091	-5.66576	1.97366e-06	2.14777e-05	4.78096
222068	TMED4	transmembrane p24 trafficking protein 4	0.199269	6.98347	6.00807	6.89805e-07	8.577e-06	4.77591
10038	PARP2	poly(ADP-ribose) polymerase 2	-0.237131	6.18686	-5.94941	8.2585e-07	1.00092e-05	4.7696
2896	GRN	granulin precursor	0.188232	9.54118	6.74549	5.87231e-07	7.48249e-06	4.76419
58475	MS4A7	membrane spanning 4-domains A7	1.54538	0.430448	5.65643	2.03107e-06	2.20505e-05	4.76284
65266	WNK4	WNK lysine deficient protein kinase 4	0.210598	6.80431	5.99065	7.27684e-07	8.98449e-06	4.75845
51085	MLXIPL	MLX interacting protein like	1.91871	-0.100691	5.72595	1.64044e-06	1.82824e-05	4.75676
7075	TIE1	tyrosine kinase with immunoglobulin like and EGF like domains 1	-1.48349	0.594426	-5.63893	2.14324e-06	2.30873e-05	4.75625
5912	RAP2B	RAP2B, member of RAS oncogene family	-0.241232	6.6178	-5.98937	7.64834e-07	9.38463e-06	4.75416
57175	CORO1B	coronin 1B	0.193717	7.18963	6.01385	6.77682e-07	8.45759e-06	4.75353
7019	TFAM	transcription factor A, mitochondrial	-0.225058	7.27883	-6.11912	7.00884e-07	8.70013e-06	4.75003
3636	INPPL1	inositol polyphosphate phosphatase like 1	0.178912	8.2067	6.08093	5.78571e-07	7.40068e-06	4.73903
23061	TBC1D9B	TBC1 domain family member 9B	0.229326	7.20954	6.12109	7.21403e-07	8.92285e-06	4.73881
6241	RRM2	ribonucleotide reductase regulatory subunit M2	-0.185789	7.76023	-6.04165	6.2229e-07	7.85117e-06	4.7351
5245	PHB	prohibitin	-0.15061	8.75027	-6.09318	5.31329e-07	6.89186e-06	4.73071
79709	COLGALT1	collagen beta(1-O)galactosyltransferase 1	-0.195341	7.30927	-6.01235	6.80799e-07	8.48885e-06	4.72641
51203	NUSAP1	nucleolar and spindle associated protein 1	-0.196863	7.24645	-6.00781	6.90345e-07	8.577e-06	4.72428
2202	EFEMP1	EGF containing fibulin extracellular matrix protein 1	-0.516751	3.68654	-5.71031	1.72122e-06	1.91058e-05	4.72082
387882	C12orf75	chromosome 12 open reading frame 75	-0.217275	6.49954	-5.95341	8.15779e-07	9.93057e-06	4.70917
5569	PKIA	cAMP-dependent protein kinase inhibitor alpha	0.209778	6.74485	5.97026	7.74667e-07	9.48009e-06	4.70812
642852	LINC00205	long intergenic non-protein coding RNA 205	0.23073	6.43478	5.94768	8.30254e-07	1.00538e-05	4.70597
54800	KLHL24	kelch like family member 24	0.378251	4.63924	5.79	1.34743e-06	1.53e-05	4.69837
5101	PCDH9	protocadherin 9	0.577102	3.27195	5.66744	1.96354e-06	2.13844e-05	4.69796
8531	YBX3	Y-box binding protein 3	-0.21075	6.836	-5.97153	7.71647e-07	9.45148e-06	4.69354
51005	AMDHD2	amidohydrolase domain containing 2	0.32837	5.22547	5.83833	1.16152e-06	1.35328e-05	4.684
196463	PLBD2	phospholipase B domain containing 2	0.289226	5.66971	5.87774	1.02912e-06	1.21648e-05	4.68346
1756	DMD	dystrophin	0.248894	6.0885	5.90874	9.35692e-07	1.11263e-05	4.66882
5885	RAD21	RAD21 cohesin complex component	-0.149308	8.71796	-6.07086	5.68965e-07	7.31157e-06	4.66722
5915	RARB	retinoic acid receptor beta	-1.65635	0.255701	-5.6371	2.15535e-06	2.31998e-05	4.65636
4862	NPAS2	neuronal PAS domain protein 2	0.177676	7.82555	6.01833	6.68429e-07	8.36472e-06	4.6521
9256	TSPOAP1	TSPO associated protein 1	0.956694	1.92916	5.56926	2.65482e-06	2.78405e-05	4.64788
83637	ZMIZ2	zinc finger MIZ-type containing 2	0.244277	7.75402	6.56411	8.66493e-07	1.04443e-05	4.64577
127262	TPRG1L	tumor protein p63 regulated 1 like	0.226841	6.40283	5.92476	8.90772e-07	1.06839e-05	4.64281
10769	PLK2	polo like kinase 2	-0.19923	6.97458	-5.96065	7.97858e-07	9.73809e-06	4.63223
9223	MAGI1	membrane associated guanylate kinase, WW and PDZ domain containing 1	0.333046	4.95038	5.79216	1.33852e-06	1.52113e-05	4.61812
57035	RSRP1	arginine and serine rich protein 1	0.344569	5.13108	5.80986	1.27798e-06	1.46676e-05	4.6161
56975	FAM20C	FAM20C golgi associated secretory pathway kinase	-0.339174	4.83076	-5.77976	1.39048e-06	1.575e-05	4.61371
730091	LINC00886	long intergenic non-protein coding RNA 886	0.790179	2.38211	5.5764	2.59719e-06	2.72773e-05	4.61208
283078	MKX	mohawk homeobox	-0.708133	2.68474	-5.58775	2.50819e-06	2.64832e-05	4.59233
440944	THUMPD3-AS1	THUMPD3 antisense RNA 1	0.402795	4.26221	5.71942	1.67368e-06	1.86379e-05	4.58763
1123	CHN1	chimerin 1	-0.343332	4.87593	-5.77458	1.41278e-06	1.59896e-05	4.58553
5157	PDGFRL	platelet derived growth factor receptor like	0.663371	2.81981	5.59132	2.48082e-06	2.62944e-05	4.57407
605	BCL7A	BAF chromatin remodeling complex subunit BCL7A	-0.28129	5.55168	-5.8301	1.19129e-06	1.37754e-05	4.56958
56204	FAM214A	family with sequence similarity 214 member A	0.334714	4.90262	5.76587	1.45111e-06	1.63566e-05	4.551
55869	HDAC8	histone deacetylase 8	0.337446	4.89411	5.76399	1.45952e-06	1.6438e-05	4.5476
255928	SYT14	synaptotagmin 14	-0.689019	2.85115	-5.58312	2.54412e-06	2.67984e-05	4.54448
6461	SHB	SH2 domain containing adaptor protein B	-0.26903	5.9307	-5.85223	1.11299e-06	1.30112e-05	4.53619
9582	APOBEC3B	apolipoprotein B mRNA editing enzyme catalytic subunit 3B	-0.595406	3.16333	-5.60399	2.38615e-06	2.53687e-05	4.53415
6844	VAMP2	vesicle associated membrane protein 2	0.310166	5.37297	5.80154	1.30048e-06	1.48643e-05	4.53099
92579	G6PC3	glucose-6-phosphatase catalytic subunit 3	0.207786	6.76093	5.91197	9.26436e-07	1.10447e-05	4.52586
10982	MAPRE2	microtubule associated protein RP/EB family member 2	-0.437023	4.19395	-5.69175	1.82223e-06	2.00982e-05	4.52336
55159	RFWD3	ring finger and WD repeat domain 3	-0.211146	7.18768	-5.94814	8.67317e-07	1.04443e-05	4.51335
2749	GLUD1P3	glutamate dehydrogenase 1 pseudogene 3	0.337249	5.2885	5.80565	1.36921e-06	1.55218e-05	4.51171
220	ALDH1A3	aldehyde dehydrogenase 1 family member A3	0.241323	10.3252	8.12301	1.09516e-06	1.28679e-05	4.50119
8506	CNTNAP1	contactin associated protein 1	0.269843	5.87943	5.83598	1.16995e-06	1.36082e-05	4.4993
6653	SORL1	sortilin related receptor 1	0.210494	7.02485	5.91385	9.21104e-07	1.1019e-05	4.47851
8260	NAA10	N-alpha-acetyltransferase 10, NatA catalytic subunit	-0.213519	6.67237	-5.88975	9.91864e-07	1.1764e-05	4.47642
51155	JPT1	Jupiter microtubule associated homolog 1	-0.165007	8.15034	-5.97865	7.54974e-07	9.28833e-06	4.47553
10585	POMT1	protein O-mannosyltransferase 1	0.289351	5.48713	5.79323	1.3341e-06	1.5186e-05	4.47422
2064	ERBB2	erb-b2 receptor tyrosine kinase 2	0.264748	6.016	5.83411	1.1767e-06	1.36637e-05	4.4584
25791	NGEF	neuronal guanine nucleotide exchange factor	0.270256	6.02034	5.84655	1.18255e-06	1.36972e-05	4.45825
92140	MTDH	metadherin	-0.170146	8.62888	-6.02333	7.27148e-07	8.98449e-06	4.44893
5702	PSMC3	proteasome 26S subunit, ATPase 3	-0.182438	7.49642	-5.93259	8.69614e-07	1.04573e-05	4.4468
51388	NIP7	nucleolar pre-rRNA processing protein NIP7	-0.214715	6.77486	-5.88257	1.01398e-06	1.2016e-05	4.4329
56894	AGPAT3	1-acylglycerol-3-phosphate O-acyltransferase 3	0.168679	7.94794	5.9521	8.19069e-07	9.95313e-06	4.42781
27242	TNFRSF21	TNF receptor superfamily member 21	0.575352	8.37493	11.0002	3.23007e-06	3.30962e-05	4.40147
11093	ADAMTS13	ADAM metallopeptidase with thrombospondin type 1 motif 13	0.717054	2.65395	5.52031	3.08548e-06	3.18029e-05	4.39651
6627	SNRPA1	small nuclear ribonucleoprotein polypeptide A'	-0.274423	5.68993	-5.78491	1.36866e-06	1.55218e-05	4.39359
642658	SCX	scleraxis bHLH transcription factor	0.905812	1.96985	5.48197	3.47105e-06	3.53043e-05	4.38772
1730	DIAPH2	diaphanous related formin 2	0.396673	4.54854	5.67788	1.90151e-06	2.07994e-05	4.38163
221656	KDM1B	lysine demethylase 1B	-0.257764	5.85896	-5.79522	1.32599e-06	1.51184e-05	4.37997
51094	ADIPOR1	adiponectin receptor 1	0.187686	7.50507	5.91013	9.31703e-07	1.10884e-05	4.37611
9875	URB1	URB1 ribosome biogenesis homolog	-0.188106	7.3513	-5.89938	9.62947e-07	1.14406e-05	4.37155
4904	YBX1	Y-box binding protein 1	-0.129683	10.2542	-6.06218	6.12586e-07	7.74991e-06	4.36493
4637	MYL6	myosin light chain 6	0.168201	8.30171	5.95046	8.23198e-07	9.98578e-06	4.36395
3615	IMPDH2	inosine monophosphate dehydrogenase 2	-0.152986	8.34215	-5.95251	8.18037e-07	9.94931e-06	4.36368
57692	MAGEE1	MAGE family member E1	0.345618	4.74333	5.68999	1.83207e-06	2.01746e-05	4.36352
10460	TACC3	transforming acidic coiled-coil containing protein 3	-0.216038	6.87334	-5.86364	1.07468e-06	1.2681e-05	4.35478
928	CD9	CD9 molecule	-0.236962	6.38478	-5.82797	1.19907e-06	1.38539e-05	4.35043
29957	SLC25A24	solute carrier family 25 member 24	-0.225169	6.32782	-5.82098	1.22511e-06	1.4131e-05	4.34192
5888	RAD51	RAD51 recombinase	-0.38834	4.39253	-5.64848	2.08131e-06	2.25253e-05	4.33568
2801	GOLGA2	golgin A2	0.218192	6.59777	5.83862	1.1605e-06	1.35323e-05	4.33522
26278	SACS	sacsin molecular chaperone	-0.230705	6.57808	-5.83652	1.16803e-06	1.35972e-05	4.33338
3939	LDHA	lactate dehydrogenase A	0.106782	10.8126	6.0623	5.84095e-07	7.46445e-06	4.32107
55601	DDX60	DExD/H-box helicase 60	0.557189	3.35694	5.54593	2.85199e-06	2.96834e-05	4.30981
10733	PLK4	polo like kinase 4	-0.353405	4.95749	-5.69107	1.82602e-06	2.0124e-05	4.30809
826	CAPNS1	calpain small subunit 1	0.165661	8.24914	5.92611	8.87079e-07	1.06488e-05	4.29777
6390	SDHB	succinate dehydrogenase complex iron sulfur subunit B	-0.219307	6.56512	-5.81501	1.24779e-06	1.43688e-05	4.27012
23382	AHCYL2	adenosylhomocysteinase like 2	0.329826	5.01356	5.68296	1.87205e-06	2.05333e-05	4.26696
79729	SH3D21	SH3 domain containing 21	0.443747	4.67894	5.84765	2.27247e-06	2.43281e-05	4.2629
79641	ROGDI	rogdi atypical leucine zipper	0.345167	4.81948	5.66387	1.98519e-06	2.15862e-05	4.2625
5695	PSMB7	proteasome 20S subunit beta 7	-0.196217	7.05444	-5.84501	1.13793e-06	1.32915e-05	4.26147
4940	OAS3	2'-5'-oligoadenylate synthetase 3	0.327946	5.03401	5.68247	1.87487e-06	2.0548e-05	4.25984
5725	PTBP1	polypyrimidine tract binding protein 1	-0.143765	8.80458	-5.93682	8.58404e-07	1.03675e-05	4.24163
23038	WDTC1	WD and tetratricopeptide repeats 1	0.217408	6.82017	5.82266	1.21879e-06	1.40699e-05	4.23963
7027	TFDP1	transcription factor Dp-1	-0.181009	7.37192	-5.85521	1.10284e-06	1.29252e-05	4.23198
285368	PRRT3	proline rich transmembrane protein 3	0.526173	3.46107	5.5248	3.04325e-06	3.14848e-05	4.21809
93010	B3GNT7	UDP-GlcNAc:betaGal beta-1,3-N-acetylglucosaminyltransferase 7	-0.388847	5.04225	-5.8174	2.10523e-06	2.27312e-05	4.21607
3608	ILF2	interleukin enhancer binding factor 2	-0.152724	8.50709	-5.91263	9.24581e-07	1.10416e-05	4.21449
10221	TRIB1	tribbles pseudokinase 1	-0.262385	5.89693	-5.74305	1.55648e-06	1.74309e-05	4.2103
24145	PANX1	pannexin 1	-0.232467	6.27417	-5.77026	1.43166e-06	1.61505e-05	4.19913
489	ATP2A3	ATPase sarcoplasmic/endoplasmic reticulum Ca2+ transporting 3	-1.67636	-0.0362699	-5.4986	3.29827e-06	3.36954e-05	4.19594
55974	SLC50A1	solute carrier family 50 member 1	0.251737	6.37053	5.80166	1.4234e-06	1.60703e-05	4.19478
3735	KARS1	lysyl-tRNA synthetase 1	-0.161244	8.28625	-5.8936	9.80209e-07	1.16357e-05	4.19183
9088	PKMYT1	protein kinase, membrane associated tyrosine/threonine 1	-0.290589	5.32832	-5.68659	1.85132e-06	2.03381e-05	4.19145
36	ACADSB	acyl-CoA dehydrogenase short/branched chain	0.302591	5.16705	5.67174	1.93775e-06	2.11534e-05	4.19013
100128731	OST4	oligosaccharyltransferase complex subunit 4, non-catalytic	0.214824	6.6859	5.79686	1.31931e-06	1.50547e-05	4.18826
9173	IL1RL1	interleukin 1 receptor like 1	-0.628724	2.97086	-5.47121	3.58759e-06	3.6171e-05	4.18097
142678	MIB2	mindbomb E3 ubiquitin protein ligase 2	0.201085	7.03369	5.81729	1.23907e-06	1.42802e-05	4.18031
3189	HNRNPH3	heterogeneous nuclear ribonucleoprotein H3	-0.181087	7.80851	-5.86218	1.07949e-06	1.27264e-05	4.17549
202	CRYBG1	crystallin beta-gamma domain containing 1	0.233206	6.22561	5.75493	1.50069e-06	1.68606e-05	4.16342
5980	REV3L	REV3 like, DNA directed polymerase zeta catalytic subunit	0.29285	5.39661	5.67843	1.89833e-06	2.07886e-05	4.14756
10099	TSPAN3	tetraspanin 3	0.17211	7.87345	5.8529	1.1107e-06	1.30063e-05	4.13572
26289	AK5	adenylate kinase 5	-0.376057	4.52958	-5.59224	2.47385e-06	2.62406e-05	4.12581
192111	PGAM5	PGAM family member 5, mitochondrial serine/threonine protein phosphatase	-0.210284	6.94094	-5.79343	1.33331e-06	1.5186e-05	4.12562
10675	CSPG5	chondroitin sulfate proteoglycan 5	1.33507	0.747759	5.39805	4.49104e-06	4.403e-05	4.12122
6301	SARS1	seryl-tRNA synthetase 1	-0.185349	7.14964	-5.80248	1.29673e-06	1.48337e-05	4.11238
80232	WDR26	WD repeat domain 26	0.170307	7.71324	5.83419	1.17641e-06	1.36637e-05	4.10583
26528	DAZAP1	DAZ associated protein 1	-0.185504	7.25941	-5.80485	1.28735e-06	1.47386e-05	4.09854
23560	GTPBP4	GTP binding protein 4	-0.222905	6.48411	-5.75271	1.51097e-06	1.69349e-05	4.09689
3945	LDHB	lactate dehydrogenase B	-0.151613	8.6325	-5.88022	1.0213e-06	1.20924e-05	4.09491
388591	RNF207	ring finger protein 207	0.271343	6.39438	5.92093	1.68986e-06	1.87879e-05	4.09136
439990	LINC00857	long intergenic non-protein coding RNA 857	-0.301027	5.30508	-5.6517	2.06083e-06	2.23385e-05	4.09129
9668	ZNF432	zinc finger protein 432	0.504716	3.76106	5.50948	3.18984e-06	3.27325e-05	4.09053
114881	OSBPL7	oxysterol binding protein like 7	0.265207	5.92598	5.70348	1.7577e-06	1.9464e-05	4.08107
10512	SEMA3C	semaphorin 3C	0.329516	5.11089	5.62965	2.20523e-06	2.36631e-05	4.07728
11083	DIDO1	death inducer-obliterator 1	0.182759	7.28724	5.79866	1.31205e-06	1.49842e-05	4.07423
5869	RAB5B	RAB5B, member RAS oncogene family	0.198886	6.89817	5.77362	1.41695e-06	1.60237e-05	4.07324
2738	GLI4	GLI family zinc finger 4	0.315197	5.10397	5.62175	2.25945e-06	2.42261e-05	4.05477
10157	AASS	aminoadipate-semialdehyde synthase	0.399497	4.42823	5.5595	2.73559e-06	2.85578e-05	4.05431
22795	NID2	nidogen 2	-1.25164	0.859064	-5.36639	4.94921e-06	4.77779e-05	4.04815
28987	NOB1	NIN1 (RPN12) binding protein 1 homolog	-0.217406	6.56449	-5.74209	1.56109e-06	1.74684e-05	4.04658
8861	LDB1	LIM domain binding 1	0.249834	6.30897	5.73832	1.6785e-06	1.86765e-05	4.04066
6302	TSPAN31	tetraspanin 31	0.522253	3.48906	5.46828	3.62009e-06	3.64191e-05	4.03988
26091	HERC4	HECT and RLD domain containing E3 ubiquitin protein ligase 4	-0.212578	6.77954	-5.75327	1.50836e-06	1.69192e-05	4.03521
6505	SLC1A1	solute carrier family 1 member 1	1.4944	0.531128	5.37921	4.75822e-06	4.62566e-05	4.02909
2058	EPRS1	glutamyl-prolyl-tRNA synthetase 1	-0.157221	8.60418	-5.85619	1.09953e-06	1.29005e-05	4.02559
22800	RRAS2	RAS related 2	-0.302058	5.18004	-5.61219	2.32677e-06	2.48326e-05	4.00488
5151	PDE8A	phosphodiesterase 8A	-0.245598	5.8943	-5.67572	1.91422e-06	2.0913e-05	4.00448
3925	STMN1	stathmin 1	-0.169491	7.81983	-5.80621	1.28195e-06	1.46901e-05	4.00162
57484	RNF150	ring finger protein 150	1.06332	1.47545	5.33876	5.38689e-06	5.11237e-05	4.0003
2987	GUK1	guanylate kinase 1	0.168611	7.99881	5.81322	1.25467e-06	1.4424e-05	3.99261
55003	PAK1IP1	PAK1 interacting protein 1	-0.275696	5.59653	-5.64475	2.10526e-06	2.27312e-05	3.98986
25983	NGDN	neuroguidin	-0.270856	5.62009	-5.64229	2.12126e-06	2.28862e-05	3.97577
84795	PYROXD2	pyridine nucleotide-disulphide oxidoreductase domain 2	0.379277	4.51094	5.53722	2.92939e-06	3.04433e-05	3.96314
200916	RPL22L1	ribosomal protein L22 like 1	-0.441335	3.92889	-5.48006	3.49142e-06	3.54594e-05	3.95396
2317	FLNB	filamin B	-0.116895	10.1812	-5.91063	9.30267e-07	1.10808e-05	3.9511
6674	SPAG1	sperm associated antigen 1	-0.380404	4.44487	-5.52404	3.0504e-06	3.15117e-05	3.94189
51573	GDE1	glycerophosphodiester phosphodiesterase 1	0.220094	6.3833	5.69345	1.81268e-06	2.00088e-05	3.93776
55289	ACOXL	acyl-CoA oxidase like	2.41003	-0.908643	5.56849	2.66111e-06	2.78853e-05	3.92301
1384	CRAT	carnitine O-acetyltransferase	0.302046	5.25107	5.58945	2.4951e-06	2.64255e-05	3.9155
23043	TNIK	TRAF2 and NCK interacting kinase	-0.263363	5.62605	-5.61905	2.27825e-06	2.43711e-05	3.90299
2590	GALNT2	polypeptide N-acetylgalactosaminyltransferase 2	0.140923	8.9556	5.83162	1.18572e-06	1.37224e-05	3.8947
6720	SREBF1	sterol regulatory element binding transcription factor 1	0.200857	7.11796	5.72925	1.62391e-06	1.81273e-05	3.89368
5707	PSMD1	proteasome 26S subunit, non-ATPase 1	-0.164225	7.99019	-5.77245	1.42205e-06	1.60683e-05	3.86892
79095	C9orf16	chromosome 9 open reading frame 16	0.325161	4.99742	5.55017	2.81509e-06	2.93435e-05	3.86583
3224	HOXC8	homeobox C8	-0.853243	2.137	-5.30822	5.91574e-06	5.52384e-05	3.8571
27301	APEX2	apurinic/apyrimidinic endodeoxyribonuclease 2	-0.248049	5.97593	-5.63331	2.18056e-06	2.34346e-05	3.85344
22925	PLA2R1	phospholipase A2 receptor 1	0.344238	4.66832	5.51562	3.13025e-06	3.22164e-05	3.85265
8470	SORBS2	sorbin and SH3 domain containing 2	2.5893	-1.62821	5.60731	2.36195e-06	2.51499e-05	3.84704
22889	KHDC4	KH domain containing 4, pre-mRNA splicing factor	0.209435	6.72474	5.68566	1.85663e-06	2.03803e-05	3.83902
55831	EMC3	ER membrane protein complex subunit 3	0.232286	6.31519	5.65503	2.03983e-06	2.21282e-05	3.83604
835	CASP2	caspase 2	0.230727	6.68298	5.70604	1.90232e-06	2.07994e-05	3.83593
25946	ZNF385A	zinc finger protein 385A	-0.526902	3.64461	-5.41793	4.32467e-06	4.26707e-05	3.82688
100287284	MANSC4	MANSC domain containing 4	0.825875	2.12335	5.29703	6.12221e-06	5.68819e-05	3.82504
2045	EPHA7	EPH receptor A7	1.01156	1.69203	5.27911	6.46785e-06	5.96135e-05	3.81877
1105	CHD1	chromodomain helicase DNA binding protein 1	-0.196572	6.88695	-5.68771	1.84494e-06	2.02841e-05	3.81212
10403	NDC80	NDC80 kinetochore complex component	-0.274311	5.67128	-5.59279	2.46964e-06	2.62161e-05	3.81055
839	CASP6	caspase 6	-0.465659	3.77749	-5.41826	4.2209e-06	4.17062e-05	3.80958
3556	IL1RAP	interleukin 1 receptor accessory protein	-0.400291	4.21813	-5.45893	3.72545e-06	3.73705e-05	3.80819
8607	RUVBL1	RuvB like AAA ATPase 1	-0.217075	6.3913	-5.64685	2.09177e-06	2.26208e-05	3.79339
65260	COA7	cytochrome c oxidase assembly factor 7 (putative)	-0.289856	5.20489	-5.54388	2.87003e-06	2.98487e-05	3.78927
3338	DNAJC4	DnaJ heat shock protein family (Hsp40) member C4	0.276448	5.81168	5.60707	2.45723e-06	2.61043e-05	3.78313
6469	SHH	sonic hedgehog signaling molecule	-2.50745	-1.64548	-5.58291	2.54578e-06	2.67984e-05	3.78269
6744	ITPRID2	ITPR interacting domain containing 2	-0.165858	7.89344	-5.73895	1.57624e-06	1.76236e-05	3.78248
5719	PSMD13	proteasome 26S subunit, non-ATPase 13	-0.178955	7.4294	-5.70872	1.72963e-06	1.91838e-05	3.77169
101927402	LOC101927402	uncharacterized LOC101927402	1.10273	1.54082	5.26811	6.91413e-06	6.31387e-05	3.76737
3396	MRPL58	mitochondrial ribosomal protein L58	-0.250852	5.80372	-5.58585	2.52285e-06	2.66177e-05	3.75339
166929	SGMS2	sphingomyelin synthase 2	-0.305652	5.071	-5.51843	3.10335e-06	3.19633e-05	3.74869
2048	EPHB2	EPH receptor B2	-0.366462	4.57837	-5.47283	3.56981e-06	3.60441e-05	3.74831
51053	GMNN	geminin DNA replication inhibitor	-0.327479	5.04087	-5.51448	3.14128e-06	3.22944e-05	3.74552
79689	STEAP4	STEAP4 metalloreductase	2.05084	-0.647484	5.42436	4.14261e-06	4.10204e-05	3.74001
92359	CRB3	crumbs cell polarity complex component 3	1.80866	-0.117747	5.3348	5.45277e-06	5.15965e-05	3.73259
6867	TACC1	transforming acidic coiled-coil containing protein 1	0.14245	8.56713	5.75826	1.48542e-06	1.67025e-05	3.73062
6925	TCF4	transcription factor 4	0.335142	4.83465	5.48976	3.38906e-06	3.4521e-05	3.72725
1472	CST4	cystatin S	1.23518	1.08282	5.2454	7.17177e-06	6.51907e-05	3.72666
4869	NPM1	nucleophosmin 1	-0.137597	10.0963	-5.93228	1.25085e-06	1.43921e-05	3.7174
6894	TARBP1	TAR (HIV-1) RNA binding protein 1	0.296334	5.37714	5.53372	2.96101e-06	3.07488e-05	3.71068
27086	FOXP1	forkhead box P1	0.233635	5.99941	5.58799	2.50635e-06	2.64832e-05	3.70826
55466	DNAJA4	DnaJ heat shock protein family (Hsp40) member A4	-1.08783	1.4478	-5.23657	7.36848e-06	6.6716e-05	3.70708
7368	UGT8	UDP glycosyltransferase 8	-0.599489	3.00805	-5.3143	5.80644e-06	5.44226e-05	3.70096
123096	SLC25A29	solute carrier family 25 member 29	0.273921	5.3761	5.52973	2.99752e-06	3.11046e-05	3.69847
55506	MACROH2A2	macroH2A.2 histone	0.245282	5.77767	5.56543	2.68624e-06	2.81273e-05	3.69756
101928433	ATXN1-AS1	ATXN1 antisense RNA 1	0.608594	2.996	5.31074	5.87026e-06	5.49094e-05	3.69295
400954	EML6	EMAP like 6	0.445495	3.96196	5.39677	4.50863e-06	4.414e-05	3.69223
51754	TMEM8B	transmembrane protein 8B	0.516028	3.80525	5.40243	4.77859e-06	4.63895e-05	3.69082
55824	PAG1	phosphoprotein membrane anchor with glycosphingolipid microdomains 1	-0.540349	3.3849	-5.33897	5.38349e-06	5.11237e-05	3.67884
79661	NEIL1	nei like DNA glycosylase 1	0.555316	3.18351	5.32161	5.67774e-06	5.33246e-05	3.67836
55214	P3H2	prolyl 3-hydroxylase 2	-0.422099	4.04362	-5.39904	4.4774e-06	4.39897e-05	3.67582
162967	ZNF320	zinc finger protein 320	0.287531	5.19937	5.50409	3.24311e-06	3.31808e-05	3.66901
55055	ZWILCH	zwilch kinetochore protein	-0.227523	6.12804	-5.57609	2.59963e-06	2.72824e-05	3.63963
10575	CCT4	chaperonin containing TCP1 subunit 4	-0.156648	8.14501	-5.70212	1.76505e-06	1.95297e-05	3.62708
54858	PGPEP1	pyroglutamyl-peptidase I	0.307916	5.23167	5.49199	3.36588e-06	3.43101e-05	3.62344
2799	GNS	glucosamine (N-acetyl)-6-sulfatase	0.176631	7.48626	5.66346	1.9877e-06	2.15965e-05	3.62231
84858	ZNF503	zinc finger protein 503	0.193899	7.05368	5.63522	2.16783e-06	2.33159e-05	3.61786
140606	SELENOM	selenoprotein M	0.371984	4.70231	5.44847	3.97838e-06	3.96208e-05	3.61063
805	CALM2	calmodulin 2	-0.160072	8.23949	-5.70111	1.77052e-06	1.95746e-05	3.60839
26959	HBP1	HMG-box transcription factor 1	0.305643	5.15166	5.47514	3.5446e-06	3.58681e-05	3.594
5685	PSMA4	proteasome 20S subunit alpha 4	-0.2017	7.1609	-5.64497	2.18862e-06	2.3503e-05	3.59333
124936	CYB5D2	cytochrome b5 domain containing 2	0.43729	3.83446	5.34809	5.2349e-06	4.99443e-05	3.58037
221178	SPATA13	spermatogenesis associated 13	-0.349607	4.68338	-5.42569	4.12576e-06	4.08828e-05	3.5753
140809	SRXN1	sulfiredoxin 1	-0.197256	6.99942	-5.61667	2.29496e-06	2.4512e-05	3.5719
64599	GIGYF1	GRB10 interacting GYF protein 1	0.191658	6.90728	5.61071	2.33735e-06	2.49263e-05	3.57183
375775	PNPLA7	patatin like phospholipase domain containing 7	0.692495	2.57968	5.23625	7.37566e-06	6.67375e-05	3.56438
9672	SDC3	syndecan 3	0.245405	5.81683	5.5237	3.0536e-06	3.15212e-05	3.5596
54626	HES2	hes family bHLH transcription factor 2	-0.601436	3.0445	-5.26719	6.70851e-06	6.16266e-05	3.55104
5705	PSMC5	proteasome 26S subunit, ATPase 5	-0.155126	7.99809	-5.66898	1.95422e-06	2.12996e-05	3.54999
2674	GFRA1	GDNF family receptor alpha 1	-1.95961	-0.331853	-5.28909	6.273e-06	5.80106e-05	3.53146
11015	KDELR3	KDEL endoplasmic reticulum protein retention receptor 3	0.272022	5.40066	5.47629	3.53217e-06	3.57945e-05	3.52847
257194	NEGR1	neuronal growth regulator 1	0.270841	5.651	5.49651	3.31948e-06	3.38621e-05	3.5216
64359	NXN	nucleoredoxin	-0.373043	4.33511	-5.37524	4.81653e-06	4.66924e-05	3.52054
7301	TYRO3	TYRO3 protein tyrosine kinase	-0.272738	5.51688	-5.48112	3.48009e-06	3.53702e-05	3.51153
11278	KLF12	Kruppel like factor 12	0.321305	5.02746	5.43664	3.98931e-06	3.97011e-05	3.51142
10228	STX6	syntaxin 6	0.261856	5.5167	5.47944	3.49813e-06	3.55016e-05	3.50616
79007	DBNDD1	dysbindin domain containing 1	0.205798	6.54002	5.56136	2.72e-06	2.84164e-05	3.49775
51308	REEP2	receptor accessory protein 2	0.37292	4.36502	5.37043	4.88815e-06	4.72874e-05	3.49708
2305	FOXM1	forkhead box M1	-0.174688	7.46552	-5.61825	2.28388e-06	2.44125e-05	3.48761
2193	FARSA	phenylalanyl-tRNA synthetase subunit alpha	-0.161103	7.85278	-5.64019	2.13495e-06	2.30159e-05	3.48639
6731	SRP72	signal recognition particle 72	-0.162892	8.05266	-5.65069	2.06723e-06	2.23904e-05	3.48472
22891	ZNF365	zinc finger protein 365	-0.26332	5.94583	-5.51916	3.21683e-06	3.2985e-05	3.47989
9972	NUP153	nucleoporin 153	-0.184617	7.09081	-5.58873	2.50069e-06	2.64645e-05	3.46816
84988	PPP1R16A	protein phosphatase 1 regulatory subunit 16A	0.196706	7.43954	5.63243	2.37834e-06	2.5305e-05	3.46402
60	ACTB	actin beta	-0.0940826	11.8286	-5.83304	1.18056e-06	1.36869e-05	3.45744
9770	RASSF2	Ras association domain family member 2	-0.331472	4.72026	-5.38962	4.60867e-06	4.49922e-05	3.45473
9966	TNFSF15	TNF superfamily member 15	-1.04361	1.59061	-5.15018	9.599e-06	8.38959e-05	3.45308
3308	HSPA4	heat shock protein family A (Hsp70) member 4	-0.166749	7.54437	-5.61016	2.34129e-06	2.49492e-05	3.44841
53	ACP2	acid phosphatase 2, lysosomal	0.266995	5.49566	5.45728	3.74438e-06	3.7506e-05	3.44434
55342	STRBP	spermatid perinuclear RNA binding protein	-0.303668	5.0078	-5.41195	4.30348e-06	4.24919e-05	3.44173
2806	GOT2	glutamic-oxaloacetic transaminase 2	-0.129006	9.10965	-5.68841	1.841e-06	2.02569e-05	3.43099
146857	SLFN13	schlafen family member 13	-0.742233	2.49281	-5.18386	8.65909e-06	7.70915e-05	3.42854
9901	SRGAP3	SLIT-ROBO Rho GTPase activating protein 3	0.766092	2.56095	5.20116	8.61831e-06	7.67778e-05	3.42619
3600	IL15	interleukin 15	-0.772946	2.23023	-5.16697	9.11845e-06	8.07119e-05	3.42579
57616	TSHZ3	teashirt zinc finger homeobox 3	-1.42198	0.404806	-5.16553	9.15849e-06	8.08106e-05	3.42434
199990	FAAP20	FA core complex associated protein 20	0.192362	6.88432	5.55825	2.74613e-06	2.86462e-05	3.41574
23646	PLD3	phospholipase D family member 3	0.232935	6.46507	5.54456	3.03214e-06	3.14167e-05	3.41478
22980	TCF25	transcription factor 25	0.224846	6.4856	5.5285	3.02378e-06	3.13536e-05	3.40524
58487	CREBZF	CREB/ATF bZIP transcription factor	0.190813	7.23104	5.57681	2.5939e-06	2.72635e-05	3.40451
6804	STX1A	syntaxin 1A	0.233675	6.17461	5.49672	3.31733e-06	3.38621e-05	3.38521
27134	TJP3	tight junction protein 3	1.51354	0.203448	5.16578	9.15156e-06	8.08106e-05	3.38335
59277	NTN4	netrin 4	-0.193443	6.88668	-5.54693	2.84328e-06	2.9615e-05	3.38079
8313	AXIN2	axin 2	-0.745882	2.31033	-5.15584	9.43429e-06	8.27696e-05	3.37916
10154	PLXNC1	plexin C1	1.54509	0.284025	5.15607	9.42752e-06	8.27626e-05	3.37199
8467	SMARCA5	SWI/SNF related, matrix associated, actin dependent regulator of chromatin, subfamily a, member 5	-0.177584	7.62771	-5.58514	2.52836e-06	2.66556e-05	3.35694
51422	PRKAG2	protein kinase AMP-activated non-catalytic subunit gamma 2	-0.278501	5.63812	-5.4469	3.95126e-06	3.94073e-05	3.35529
23145	SSPOP	SCO-spondin, pseudogene	1.09933	1.13147	5.10549	1.10047e-05	9.45123e-05	3.33354
2044	EPHA5	EPH receptor A5	0.252015	5.62435	5.43046	4.06581e-06	4.04044e-05	3.32697
283373	ANKRD52	ankyrin repeat domain 52	0.173551	7.39607	5.56142	2.71946e-06	2.84164e-05	3.32612
64773	PCED1A	PC-esterase domain containing 1A	0.240012	5.87344	5.44845	3.84732e-06	3.8426e-05	3.31454
4512	COX1	cytochrome c oxidase subunit I	0.209724	13.5373	9.66411	3.5412e-06	3.58598e-05	3.31079
3880	KRT19	keratin 19	0.147225	8.56293	5.62091	2.26527e-06	2.42698e-05	3.30974
10404	CPQ	carboxypeptidase Q	0.387553	4.19474	5.29267	6.20451e-06	5.74924e-05	3.30966
80139	ZNF703	zinc finger protein 703	-0.240899	6.20975	-5.47902	3.63318e-06	3.65243e-05	3.29193
1062	CENPE	centromere protein E	-0.222861	6.32508	-5.47703	3.52412e-06	3.57391e-05	3.28902
101929563	LOC101929563	uncharacterized LOC101929563	1.41818	0.53205	5.10508	1.10185e-05	9.45723e-05	3.27943
272	AMPD3	adenosine monophosphate deaminase 3	0.303302	4.93598	5.35115	5.18605e-06	4.97179e-05	3.27636
8325	FZD8	frizzled class receptor 8	0.162046	7.73347	5.56323	2.70439e-06	2.8296e-05	3.27099
4998	ORC1	origin recognition complex subunit 1	-0.352784	4.62937	-5.32012	5.7037e-06	5.35321e-05	3.26958
2817	GPC1	glypican 1	0.177838	7.10585	5.52436	3.04734e-06	3.15035e-05	3.26798
101926996	RUNDC3A-AS1	RUNDC3A antisense RNA 1	0.405258	4.01849	5.26166	6.82322e-06	6.24281e-05	3.26645
64061	TSPYL2	TSPY like 2	0.220216	6.37726	5.47328	3.5649e-06	3.60208e-05	3.26516
9781	RNF144A	ring finger protein 144A	0.224845	6.06252	5.44296	3.91267e-06	3.90506e-05	3.24872
79710	MORC4	MORC family CW-type zinc finger 4	-0.268266	5.57882	-5.39768	4.49606e-06	4.40481e-05	3.23984
3976	LIF	LIF interleukin 6 family cytokine	-0.200594	7.48237	-5.62493	3.07367e-06	3.17048e-05	3.23448
195828	ZNF367	zinc finger protein 367	-0.327021	4.81417	-5.32521	5.61549e-06	5.28474e-05	3.23235
3638	INSIG1	insulin induced gene 1	-0.209141	6.32137	-5.45821	3.73373e-06	3.74265e-05	3.23224
8996	NOL3	nucleolar protein 3	0.264365	5.63452	5.39972	4.46804e-06	4.39897e-05	3.23059
51421	AMOTL2	angiomotin like 2	-0.241323	6.41732	-5.50765	3.76184e-06	3.76265e-05	3.22638
7376	NR1H2	nuclear receptor subfamily 1 group H member 2	0.205026	6.55943	5.46511	3.65551e-06	3.67221e-05	3.19902
7272	TTK	TTK protein kinase	-0.281208	5.31633	-5.36036	5.04161e-06	4.86023e-05	3.1988
5017	OVOL1	ovo like transcriptional repressor 1	2.40287	-1.82764	5.35288	5.15854e-06	4.94884e-05	3.19817
16	AARS1	alanyl-tRNA synthetase 1	-0.143309	8.50636	-5.5792	2.57494e-06	2.70848e-05	3.19095
5287	PIK3C2B	phosphatidylinositol-4-phosphate 3-kinase catalytic subunit type 2 beta	0.247215	5.87529	5.40508	4.39508e-06	4.33345e-05	3.18177
11344	TWF2	twinfilin actin binding protein 2	0.165461	7.61619	5.5248	3.04324e-06	3.14848e-05	3.17392
51271	UBAP1	ubiquitin associated protein 1	0.254059	5.68961	5.38484	4.67681e-06	4.55931e-05	3.17008
5279	PIGC	phosphatidylinositol glycan anchor biosynthesis class C	0.211763	6.55442	5.4506	3.82205e-06	3.82012e-05	3.15581
55573	CDV3	CDV3 homolog	-0.214332	7.10448	-5.57155	3.59401e-06	3.61868e-05	3.14947
5891	MOK	MOK protein kinase	-0.345574	4.76728	-5.29235	6.21066e-06	5.75109e-05	3.1464
10455	ECI2	enoyl-CoA delta isomerase 2	-0.170961	7.46998	-5.50508	3.23322e-06	3.31041e-05	3.14012
8542	APOL1	apolipoprotein L1	1.73185	-0.260931	5.12263	1.04429e-05	9.0247e-05	3.13947
56288	PARD3	par-3 family cell polarity regulator	-0.171965	7.66169	-5.51435	3.14249e-06	3.22944e-05	3.13402
84752	B3GNT9	UDP-GlcNAc:betaGal beta-1,3-N-acetylglucosaminyltransferase 9	0.544788	3.13518	5.13309	1.01142e-05	8.78442e-05	3.1258
57537	SORCS2	sortilin related VPS10 domain containing receptor 2	-0.868311	1.82959	-5.0444	1.32626e-05	0.000110745	3.12498
10849	POLR1G	RNA polymerase I subunit G	-0.271142	5.37594	-5.33866	5.38861e-06	5.11237e-05	3.11611
10653	SPINT2	serine peptidase inhibitor, Kunitz type 2	0.173786	7.55902	5.50129	3.27115e-06	3.3443e-05	3.11217
57608	JCAD	junctional cadherin 5 associated	-0.292294	5.36233	-5.33533	5.44384e-06	5.15472e-05	3.10997
2332	FMR1	FMRP translational regulator 1	-0.239342	5.8728	-5.38095	4.73293e-06	4.6043e-05	3.10906
2729	GCLC	glutamate-cysteine ligase catalytic subunit	-0.235172	6.08765	-5.39837	4.48657e-06	4.40173e-05	3.10666
5704	PSMC4	proteasome 26S subunit, ATPase 4	-0.184152	7.10198	-5.4706	3.59439e-06	3.61868e-05	3.10438
51649	MRPS23	mitochondrial ribosomal protein S23	-0.204557	6.48158	-5.42795	4.09722e-06	4.06581e-05	3.10292
83540	NUF2	NUF2 component of NDC80 kinetochore complex	-0.297647	5.26034	-5.32351	5.64482e-06	5.30874e-05	3.10233
8208	CHAF1B	chromatin assembly factor 1 subunit B	-0.252705	5.64672	-5.35763	5.08394e-06	4.89422e-05	3.09894
23524	SRRM2	serine/arginine repetitive matrix 2	0.128192	9.32056	5.58828	2.50409e-06	2.64803e-05	3.09127
10184	LHFPL2	LHFPL tetraspan subfamily member 2	-0.263087	5.46873	-5.33847	5.39174e-06	5.11237e-05	3.08975
10811	NOXA1	NADPH oxidase activator 1	0.652971	2.59747	5.07617	1.20363e-05	0.000102106	3.08542
386597	GRASLND	glycosaminoglycan regulatory associated long non-coding RNA	0.797618	2.00886	5.03654	1.35844e-05	0.000112822	3.07778
6632	SNRPD1	small nuclear ribonucleoprotein D1 polypeptide	-0.199013	6.73586	-5.43576	4.00015e-06	3.97803e-05	3.07173
23559	WBP1	WW domain binding protein 1	0.825598	1.93134	5.02849	1.39223e-05	0.000115075	3.06518
468	ATF4	activating transcription factor 4	-0.165956	7.5115	-5.48274	3.46286e-06	3.52469e-05	3.0641
219	ALDH1B1	aldehyde dehydrogenase 1 family member B1	-0.272484	5.43676	-5.3261	5.60019e-06	5.27393e-05	3.06098
9241	NOG	noggin	-0.230164	6.04812	-5.37854	4.76798e-06	4.6319e-05	3.05617
11091	WDR5	WD repeat domain 5	-0.234887	6.03319	-5.37422	4.8316e-06	4.68057e-05	3.04678
25925	ZNF521	zinc finger protein 521	1.35504	0.370906	5.0257	1.40417e-05	0.000115776	3.04084
5360	PLTP	phospholipid transfer protein	0.207909	6.40762	5.39969	4.46836e-06	4.39897e-05	3.03329
4839	NOP2	NOP2 nucleolar protein	-0.21709	6.2841	-5.38797	4.63212e-06	4.51893e-05	3.02657
8439	NSMAF	neutral sphingomyelinase activation associated factor	-0.310234	4.9788	-5.26942	6.6628e-06	6.1288e-05	3.01657
143425	SYT9	synaptotagmin 9	-0.521557	3.30216	-5.11038	1.08413e-05	9.33405e-05	3.01409
162461	TMEM92	transmembrane protein 92	-0.708465	2.40436	-5.03684	1.35719e-05	0.000112822	3.01052
57169	ZNFX1	zinc finger NFX1-type containing 1	0.216358	6.40925	5.3909	4.59062e-06	4.48476e-05	3.00612
9828	ARHGEF17	Rho guanine nucleotide exchange factor 17	0.270848	5.29931	5.29491	6.16221e-06	5.71829e-05	3.00391
146439	BICDL2	BICD family like cargo adaptor 2	2.44711	-1.06054	5.23229	8.00246e-06	7.17064e-05	3.00217
83879	CDCA7	cell division cycle associated 7	-0.285299	5.45989	-5.31007	5.92001e-06	5.52384e-05	3.00076
79956	ERMP1	endoplasmic reticulum metallopeptidase 1	0.236176	5.934	5.3506	5.1947e-06	4.97664e-05	3.00013
25912	C1orf43	chromosome 1 open reading frame 43	0.158775	7.75553	5.47248	3.57373e-06	3.60575e-05	2.98925
5801	PTPRR	protein tyrosine phosphatase receptor type R	-0.937659	1.57423	-4.98527	1.58845e-05	0.00012906	2.97857
3311	HSPA7	heat shock protein family A (Hsp70) member 7 (pseudogene)	1.589	0.0202918	5.02553	1.4049e-05	0.000115776	2.96574
2872	MKNK2	MAPK interacting serine/threonine kinase 2	-0.212924	6.61315	-5.39216	4.57286e-06	4.47056e-05	2.96472
11169	WDHD1	WD repeat and HMG-box DNA binding protein 1	-0.216138	6.362	-5.37272	4.85401e-06	4.69899e-05	2.96183
2288	FKBP4	FKBP prolyl isomerase 4	-0.158722	7.67589	-5.45686	3.74927e-06	3.75279e-05	2.95547
283316	CD163L1	CD163 molecule like 1	2.13126	-0.691708	5.12647	1.06429e-05	9.18601e-05	2.95226
23002	DAAM1	dishevelled associated activator of morphogenesis 1	0.365836	4.33168	5.18602	8.60185e-06	7.66805e-05	2.94799
51148	CERCAM	cerebral endothelial cell adhesion molecule	0.274762	5.47793	5.29153	6.22633e-06	5.76175e-05	2.94432
55872	PBK	PDZ binding kinase	-0.242257	6.06468	-5.34744	5.34981e-06	5.09004e-05	2.94061
26579	MYEOV	myeloma overexpressed	-0.239288	6.25876	-5.37727	5.15749e-06	4.94884e-05	2.9374
54504	CPVL	carboxypeptidase vitellogenic like	-0.301863	4.8774	-5.23138	7.4865e-06	6.76608e-05	2.92951
5621	PRNP	prion protein	-0.137494	8.84891	-5.50953	3.18935e-06	3.27325e-05	2.92308
254427	PROSER2	proline and serine rich 2	-0.436461	4.13634	-5.17598	9.48953e-06	8.31149e-05	2.91913
7468	NSD2	nuclear receptor binding SET domain protein 2	-0.173446	7.2875	-5.42072	4.18911e-06	4.14217e-05	2.9161
128239	IQGAP3	IQ motif containing GTPase activating protein 3	-0.193882	6.76866	-5.3816	4.72341e-06	4.59828e-05	2.89943
81553	CYRIA	CYFIP related Rac1 interactor A	-2.27461	-1.42146	-5.1982	8.28708e-06	7.41608e-05	2.89935
84159	ARID5B	AT-rich interaction domain 5B	0.25513	5.9124	5.32494	5.81418e-06	5.44583e-05	2.89913
51193	ZNF639	zinc finger protein 639	-0.220586	6.10923	-5.33197	5.50025e-06	5.19747e-05	2.89856
22885	ABLIM3	actin binding LIM protein family member 3	-0.200221	6.5875	-5.36867	4.91468e-06	4.75108e-05	2.89851
91039	DPP9	dipeptidyl peptidase 9	-0.146732	8.13325	-5.4603	3.70982e-06	3.72407e-05	2.88785
29781	NCAPH2	non-SMC condensin II complex subunit H2	-0.256281	5.586	-5.28107	6.42927e-06	5.93369e-05	2.88271
55505	NOP10	NOP10 ribonucleoprotein	-0.186035	6.77456	-5.376	4.80531e-06	4.66162e-05	2.88105
5683	PSMA2	proteasome 20S subunit alpha 2	-0.177892	7.15151	-5.39949	4.47122e-06	4.39897e-05	2.87737
10384	BTN3A3	butyrophilin subfamily 3 member A3	0.470356	3.56867	5.08728	1.16344e-05	9.91212e-05	2.87045
93129	ORAI3	ORAI calcium release-activated calcium modulator 3	0.543874	3.35598	5.07036	1.24631e-05	0.000104827	2.8655
283871	PGP	phosphoglycolate phosphatase	-0.301827	5.07793	-5.22851	7.55255e-06	6.81155e-05	2.86455
57402	S100A14	S100 calcium binding protein A14	1.14358	0.974335	4.93988	1.82409e-05	0.00014598	2.8634
85450	ITPRIP	inositol 1,4,5-trisphosphate receptor interacting protein	-0.298018	4.99997	-5.22062	7.73719e-06	6.95093e-05	2.86242
26153	KIF26A	kinesin family member 26A	-0.520418	3.29792	-5.05809	1.27194e-05	0.000106789	2.85868
4232	MEST	mesoderm specific transcript	-0.365371	4.32651	-5.15514	9.45449e-06	8.28943e-05	2.85653
8882	ZPR1	ZPR1 zinc finger	-0.211351	6.25763	-5.33	5.53349e-06	5.21466e-05	2.85611
9688	NUP93	nucleoporin 93	-0.204448	6.37174	-5.33854	5.3906e-06	5.11237e-05	2.85522
116362	RBP7	retinol binding protein 7	-0.927764	1.61098	-4.94288	1.80751e-05	0.000144988	2.85393
9853	RUSC2	RUN and SH3 domain containing 2	-0.283258	5.23558	-5.23776	7.34159e-06	6.65223e-05	2.84849
6636	SNRPF	small nuclear ribonucleoprotein polypeptide F	-0.266319	5.44684	-5.25457	6.97304e-06	6.36168e-05	2.84065
144110	TMEM86A	transmembrane protein 86A	0.960567	1.58469	4.9367	1.84183e-05	0.000147145	2.83805
64399	HHIP	hedgehog interacting protein	-0.644888	5.40219	-7.3061	1.66747e-05	0.000135031	2.83371
9826	ARHGEF11	Rho guanine nucleotide exchange factor 11	0.195051	6.71448	5.35447	5.13342e-06	4.93158e-05	2.8278
79065	ATG9A	autophagy related 9A	0.187577	7.16333	5.38314	4.70121e-06	4.57988e-05	2.82504
10908	PNPLA6	patatin like phospholipase domain containing 6	0.149495	8.14008	5.43917	3.95844e-06	3.94505e-05	2.82202
143686	SESN3	sestrin 3	1.20073	1.00934	4.92465	1.91068e-05	0.000151857	2.82146
8635	RNASET2	ribonuclease T2	0.378645	4.18527	5.12907	1.02393e-05	8.87645e-05	2.81814
5983	RFC3	replication factor C subunit 3	-0.266131	5.65078	-5.26466	6.76079e-06	6.20247e-05	2.815
390963	ZNF818P	zinc finger protein 818, pseudogene	1.00477	1.32931	4.92283	1.92126e-05	0.000152436	2.81404
8533	COPS3	COP9 signalosome subunit 3	-0.209499	6.24644	-5.31313	5.82727e-06	5.4544e-05	2.80744
7803	PTP4A1	protein tyrosine phosphatase 4A1	0.163366	7.4355	5.39414	4.54517e-06	4.44663e-05	2.80701
2820	GPD2	glycerol-3-phosphate dehydrogenase 2	-0.201633	6.52203	-5.33317	5.48011e-06	5.18198e-05	2.80471
55331	ACER3	alkaline ceramidase 3	-0.193381	6.57823	-5.33708	5.41474e-06	5.13067e-05	2.80414
11260	XPOT	exportin for tRNA	-0.175205	7.53832	-5.39913	4.47616e-06	4.39897e-05	2.80356
80206	FHOD3	formin homology 2 domain containing 3	-0.288099	5.21472	-5.21976	7.7577e-06	6.96484e-05	2.79977
2512	FTL	ferritin light chain	-0.134242	8.95403	-5.47438	3.55285e-06	3.59252e-05	2.79898
808	CALM3	calmodulin 3	0.15639	8.08061	5.42757	4.10194e-06	4.06758e-05	2.79651
4303	FOXO4	forkhead box O4	0.442708	3.74928	5.07789	1.19732e-05	0.000101695	2.79042
51304	ZDHHC3	zinc finger DHHC-type palmitoyltransferase 3	0.159817	7.62156	5.39863	4.48294e-06	4.40129e-05	2.78699
92249	LINC01278	long intergenic non-protein coding RNA 1278	0.303324	5.00366	5.19418	8.38974e-06	7.49769e-05	2.78085
83903	HASPIN	histone H3 associated protein kinase	-0.433999	3.74834	-5.07356	1.21326e-05	0.000102734	2.77809
6629	SNRPB2	small nuclear ribonucleoprotein polypeptide B2	-0.198774	6.61262	-5.33067	5.52223e-06	5.21372e-05	2.77711
55870	ASH1L	ASH1 like histone lysine methyltransferase	0.197757	6.90378	5.3497	5.20907e-06	4.98007e-05	2.77429
729359	PLIN4	perilipin 4	0.434462	3.75636	5.07272	1.21635e-05	0.00010287	2.77274
10616	RBCK1	RANBP2-type and C3HC4-type zinc finger containing 1	0.178393	6.91189	5.34882	5.22314e-06	4.99008e-05	2.76987
11171	STRAP	serine/threonine kinase receptor associated protein	-0.177639	7.00861	-5.35461	5.13132e-06	4.93158e-05	2.76836
10541	ANP32B	acidic nuclear phosphoprotein 32 family member B	-0.177881	7.09553	-5.35963	5.05282e-06	4.86764e-05	2.76651
2237	FEN1	flap structure-specific endonuclease 1	-0.204429	6.98771	-5.37064	5.26219e-06	5.01356e-05	2.7589
5993	RFX5	regulatory factor X5	0.206877	6.3377	5.30238	6.02269e-06	5.60324e-05	2.75268
80055	PGAP1	post-GPI attachment to proteins inositol deacylase 1	0.32958	4.6822	5.15213	9.54175e-06	8.35009e-05	2.74489
10351	ABCA8	ATP binding cassette subfamily A member 8	1.54163	-0.0832691	4.94346	1.80428e-05	0.000144897	2.72771
55754	TMEM30A	transmembrane protein 30A	-0.20676	6.50659	-5.30569	5.96178e-06	5.55778e-05	2.72439
56647	BCCIP	BRCA2 and CDKN1A interacting protein	-0.213003	6.72756	-5.34058	5.76424e-06	5.40637e-05	2.72133
100128398	LOC100128398	uncharacterized LOC100128398	0.703607	2.44749	4.9395	1.82622e-05	0.000146066	2.71554
129303	TMEM150A	transmembrane protein 150A	0.460128	3.90409	5.07914	1.24796e-05	0.000104903	2.71288
55432	YOD1	YOD1 deubiquitinase	-0.178155	6.93842	-5.33028	5.52874e-06	5.21372e-05	2.70809
51380	CSAD	cysteine sulfinic acid decarboxylase	0.408121	4.24318	5.10576	1.13345e-05	9.69841e-05	2.70644
55700	MAP7D1	MAP7 domain containing 1	-0.174869	7.56708	-5.3704	4.921e-06	4.75388e-05	2.70505
55351	STK32B	serine/threonine kinase 32B	0.394782	4.18981	5.0903	1.15275e-05	9.84525e-05	2.70029
7786	MAP3K12	mitogen-activated protein kinase kinase kinase 12	0.326647	4.71648	5.13956	9.91579e-06	8.62836e-05	2.69728
55341	LSG1	large 60S subunit nuclear export GTPase 1	-0.19198	6.68745	-5.30791	5.92139e-06	5.52384e-05	2.69173
2495	FTH1	ferritin heavy chain 1	0.383157	12.2492	11.7403	1.33206e-05	0.000111096	2.68352
8357	H3C10	H3 clustered histone 10	1.10655	0.959346	4.87509	2.22162e-05	0.000173191	2.68211
56660	KCNK12	potassium two pore domain channel subfamily K member 12	2.15758	-0.84332	5.03969	1.37321e-05	0.000113775	2.67519
84960	CCDC183	coiled-coil domain containing 183	1.07115	1.25093	4.87226	2.2408e-05	0.000174392	2.67345
5447	POR	cytochrome p450 oxidoreductase	0.232129	5.90458	5.23922	7.30892e-06	6.63503e-05	2.66862
114787	GPRIN1	G protein regulated inducer of neurite outgrowth 1	-0.306565	5.01968	-5.15662	9.41158e-06	8.26751e-05	2.66317
8553	BHLHE40	basic helix-loop-helix family member e40	-0.169701	7.4858	-5.34972	5.20879e-06	4.98007e-05	2.66226
399979	SNX19	sorting nexin 19	0.200138	6.45228	5.28075	6.43557e-06	5.93555e-05	2.6603
54617	INO80	INO80 complex ATPase subunit	-0.209322	6.22166	-5.26146	6.8273e-06	6.24281e-05	2.6561
54842	MFSD6	major facilitator superfamily domain containing 6	0.339303	4.61634	5.11468	1.06999e-05	9.22949e-05	2.65058
80727	TTYH3	tweety family member 3	0.16224	7.91256	5.36466	4.97541e-06	4.79975e-05	2.63266
79974	CPED1	cadherin like and PC-esterase domain containing 1	-0.858402	1.88277	-4.87668	2.2109e-05	0.000172647	2.63254
51246	SHISA5	shisa family member 5	0.171557	7.81473	5.37217	5.11874e-06	4.9243e-05	2.62901
2946	GSTM2	glutathione S-transferase mu 2	0.340831	4.49846	5.09538	1.135e-05	9.70568e-05	2.62615
2039	DMTN	dematin actin binding protein	0.426816	3.82519	5.02801	1.39428e-05	0.000115112	2.61862
147694	ZNF548	zinc finger protein 548	0.351895	4.36288	5.0797	1.1907e-05	0.000101195	2.61798
286343	LURAP1L	leucine rich adaptor protein 1 like	0.537489	3.18226	4.96597	1.6847e-05	0.000136241	2.61523
23286	WWC1	WW and C2 domain containing 1	-0.25392	5.43709	-5.17894	8.79041e-06	7.81112e-05	2.61363
1593	CYP27A1	cytochrome P450 family 27 subfamily A member 1	-0.379969	4.19078	-5.05999	1.2646e-05	0.000106237	2.60899
10307	APBB3	amyloid beta precursor protein binding family B member 3	0.356876	4.41614	5.08177	1.18319e-05	0.000100619	2.60886
5471	PPAT	phosphoribosyl pyrophosphate amidotransferase	-0.268857	6.33783	-5.53752	8.11529e-06	7.26704e-05	2.60871
222171	PRR15	proline rich 15	1.02149	1.25313	4.84912	2.4041e-05	0.000185641	2.60784
9819	TSC22D2	TSC22 domain family member 2	-0.217296	6.04838	-5.23134	7.48747e-06	6.76608e-05	2.60763
3872	KRT17	keratin 17	2.35693	-1.3967	5.07636	1.22102e-05	0.000103079	2.60759
10290	SPEG	striated muscle enriched protein kinase	0.236861	5.85929	5.21414	7.89225e-06	7.07646e-05	2.60454
23344	ESYT1	extended synaptotagmin 1	0.155238	7.77577	5.34718	5.24959e-06	5.00499e-05	2.60275
347734	SLC35B2	solute carrier family 35 member B2	0.216391	6.86528	5.36283	6.62701e-06	6.10399e-05	2.58573
1969	EPHA2	EPH receptor A2	-0.119363	9.48293	-5.43005	4.07092e-06	4.04261e-05	2.58177
471	ATIC	5-aminoimidazole-4-carboxamide ribonucleotide formyltransferase/IMP cyclohydrolase	-0.176504	7.1205	-5.30063	6.05505e-06	5.62957e-05	2.58166
26039	SS18L1	SS18L1 subunit of BAF chromatin remodeling complex	0.249929	5.56054	5.17893	8.79054e-06	7.81112e-05	2.57919
3376	IARS1	isoleucyl-tRNA synthetase 1	-0.159737	7.91936	-5.34439	5.29462e-06	5.04099e-05	2.56968
3840	KPNA4	karyopherin subunit alpha 4	-0.15497	7.67828	-5.33046	5.52578e-06	5.21372e-05	2.56883
59274	TLNRD1	talin rod domain containing 1	-0.347248	4.97007	-5.19074	1.09748e-05	9.43138e-05	2.56565
26751	SH3YL1	SH3 and SYLF domain containing 1	0.463603	3.64764	4.99229	1.55481e-05	0.000127072	2.5631
100616387	MIR3064	microRNA 3064	0.597199	2.81822	4.91587	1.9624e-05	0.000155004	2.56006
2876	GPX1	glutathione peroxidase 1	0.187341	7.08574	5.28737	6.30619e-06	5.82398e-05	2.54794
7398	USP1	ubiquitin specific peptidase 1	-0.198349	6.64198	-5.25368	6.9921e-06	6.37247e-05	2.53621
1164	CKS2	CDC28 protein kinase regulatory subunit 2	-0.261149	5.65292	-5.17101	9.00641e-06	7.99269e-05	2.53008
6850	SYK	spleen associated tyrosine kinase	1.82421	-0.602354	4.92373	1.91605e-05	0.000152197	2.51906
55156	ARMC1	armadillo repeat containing 1	-0.212448	6.32204	-5.22119	7.72373e-06	6.94334e-05	2.5095
5688	PSMA7	proteasome 20S subunit alpha 7	-0.139997	8.39133	-5.35022	5.20078e-06	4.97902e-05	2.50883
22797	TFEC	transcription factor EC	1.12304	1.06655	4.81216	2.68967e-05	0.000204951	2.50736
81929	SEH1L	SEH1 like nucleoporin	-0.202647	6.79535	-5.26324	7.01756e-06	6.39147e-05	2.50542
91461	PKDCC	protein kinase domain containing, cytoplasmic	1.67152	-0.359272	4.88517	2.15455e-05	0.000168575	2.50212
55959	SULF2	sulfatase 2	0.114483	9.87393	5.42317	4.15771e-06	4.11406e-05	2.50152
200504	GKN2	gastrokine 2	-1.34742	0.438175	-4.82339	2.59953e-05	0.000199509	2.50132
8455	ATRN	attractin	0.178973	7.055	5.26902	6.67105e-06	6.13232e-05	2.49805
7071	KLF10	Kruppel like factor 10	-0.180912	6.81758	-5.25068	7.05658e-06	6.42279e-05	2.49013
94103	ORMDL3	ORMDL sphingolipid biosynthesis regulator 3	0.277087	5.28725	5.12404	1.03978e-05	8.99127e-05	2.48889
1595	CYP51A1	cytochrome P450 family 51 subfamily A member 1	-0.19068	7.06962	-5.2742	6.77142e-06	6.20811e-05	2.48525
126075	CCDC159	coiled-coil domain containing 159	0.614807	2.75081	4.88278	2.17031e-05	0.000169573	2.4789
3892	KRT86	keratin 86	-0.69749	2.30548	-4.8488	2.40644e-05	0.000185718	2.47845
1769	DNAH8	dynein axonemal heavy chain 8	0.859548	1.82648	4.8202	2.62483e-05	0.000201004	2.4764
22938	SNW1	SNW domain containing 1	-0.18203	6.71636	-5.23891	7.31565e-06	6.63679e-05	2.4754
333	APLP1	amyloid beta precursor like protein 1	0.275146	5.34241	5.12435	1.03879e-05	8.98838e-05	2.47454
619207	SCART1	scavenger receptor family member expressed on T cells 1	0.862631	1.8303	4.81726	2.64835e-05	0.000202024	2.46741
10096	ACTR3	actin related protein 3	-0.143532	8.12841	-5.32167	5.67676e-06	5.33246e-05	2.46499
8324	FZD7	frizzled class receptor 7	1.07531	1.00402	4.79642	2.8212e-05	0.00021333	2.46328
290	ANPEP	alanyl aminopeptidase, membrane	-0.17661	9.0317	-5.80188	6.16285e-06	5.71829e-05	2.46176
83641	FAM107B	family with sequence similarity 107 member B	-0.187146	6.60259	-5.22532	7.62672e-06	6.86574e-05	2.45831
983	CDK1	cyclin dependent kinase 1	-0.192942	7.6481	-5.43823	6.81163e-06	6.23671e-05	2.44805
7884	SLBP	stem-loop binding protein	-0.230627	5.80705	-5.15386	9.49164e-06	8.31149e-05	2.43566
23499	MACF1	microtubule actin crosslinking factor 1	-0.153415	8.07348	-5.30833	5.9137e-06	5.52384e-05	2.43354
60481	ELOVL5	ELOVL fatty acid elongase 5	0.148071	8.01674	5.30498	5.97477e-06	5.56614e-05	2.43276
4882	NPR2	natriuretic peptide receptor 2	0.206876	6.63185	5.22308	7.85366e-06	7.04642e-05	2.4264
286410	ATP11C	ATPase phospholipid transporting 11C	-0.202516	6.30406	-5.19229	8.43842e-06	7.53205e-05	2.42578
79673	ZNF329	zinc finger protein 329	0.329076	4.59816	5.03491	1.36521e-05	0.000113247	2.41511
283232	TMEM80	transmembrane protein 80	0.483603	3.40298	4.91729	1.95394e-05	0.000154674	2.40911
2925	GRPR	gastrin releasing peptide receptor	0.179858	6.84117	5.22529	7.6275e-06	6.86574e-05	2.40782
8828	NRP2	neuropilin 2	-0.697038	2.26175	-4.81964	2.62922e-05	0.00020123	2.4018
79137	RETREG2	reticulophagy regulator family member 2	0.177164	6.94883	5.22855	7.55154e-06	6.81155e-05	2.39592
9973	CCS	copper chaperone for superoxide dismutase	0.283223	5.11912	5.07505	1.20775e-05	0.00010233	2.38776
3654	IRAK1	interleukin 1 receptor associated kinase 1	-0.122809	9.1213	-5.34832	5.23128e-06	4.99441e-05	2.38742
54760	PCSK4	proprotein convertase subtilisin/kexin type 4	0.453914	3.6128	4.929	1.8855e-05	0.0001502	2.38411
91543	RSAD2	radical S-adenosyl methionine domain containing 2	1.74265	-0.337452	4.83763	2.48945e-05	0.000191697	2.38197
377	ARF3	ADP ribosylation factor 3	0.149993	8.04529	5.28842	6.2859e-06	5.80911e-05	2.37746
100131564	CCDC18-AS1	CCDC18 antisense RNA 1	0.563776	3.03304	4.86978	2.25777e-05	0.000175614	2.36982
6732	SRPK1	SRSF protein kinase 1	-0.156461	7.58649	-5.25931	6.87255e-06	6.28004e-05	2.36821
5709	PSMD3	proteasome 26S subunit, non-ATPase 3	-0.158965	7.52925	-5.25445	6.97567e-06	6.36168e-05	2.36371
135112	NCOA7	nuclear receptor coactivator 7	0.365651	4.30018	4.98632	1.58338e-05	0.000128851	2.35543
10574	CCT7	chaperonin containing TCP1 subunit 7	-0.135152	8.54159	-5.30355	6.00102e-06	5.58683e-05	2.34208
5164	PDK2	pyruvate dehydrogenase kinase 2	0.217177	6.08922	5.14689	9.69595e-06	8.46898e-05	2.34049
23637	RABGAP1	RAB GTPase activating protein 1	0.21951	5.97599	5.13521	1.00487e-05	8.73852e-05	2.33414
3832	KIF11	kinesin family member 11	-0.20954	6.42387	-5.16863	9.07205e-06	8.03549e-05	2.32608
607	BCL9	BCL9 transcription coactivator	0.227936	6.106	5.14313	9.80824e-06	8.55627e-05	2.32495
7461	CLIP2	CAP-Gly domain containing linker protein 2	0.192718	6.79673	5.19161	8.45596e-06	7.54285e-05	2.3146
10687	PNMA2	PNMA family member 2	-1.24188	0.527737	-4.7505	3.24256e-05	0.000240466	2.31394
26155	NOC2L	NOC2 like nucleolar associated transcriptional repressor	-0.152868	7.60399	-5.23773	7.34228e-06	6.65223e-05	2.29934
9212	AURKB	aurora kinase B	-0.282872	5.05304	-5.03824	1.35143e-05	0.00011244	2.29552
6695	SPOCK1	SPARC (osteonectin), cwcv and kazal like domains proteoglycan 1	0.203779	6.19646	5.14058	9.88496e-06	8.60694e-05	2.29459
100289635	ZNF605	zinc finger protein 605	0.298987	4.80502	5.0141	1.45472e-05	0.000119315	2.2929
26156	RSL1D1	ribosomal L1 domain containing 1	-0.162975	7.43294	-5.22501	7.63394e-06	6.86708e-05	2.29176
81539	SLC38A1	solute carrier family 38 member 1	0.133609	8.68646	5.29353	6.18833e-06	5.73808e-05	2.28829
6232	RPS27	ribosomal protein S27	0.150969	8.26985	5.27082	6.63425e-06	6.1066e-05	2.28642
84631	SLITRK2	SLIT and NTRK like family member 2	-2.29746	-1.23203	-4.93256	1.91753e-05	0.000152226	2.28173
2760	GM2A	GM2 ganglioside activator	-0.190553	6.68431	-5.17028	9.02637e-06	8.00444e-05	2.27359
64772	ENGASE	endo-beta-N-acetylglucosaminidase	0.187457	6.63394	5.16677	9.124e-06	8.07119e-05	2.2734
538	ATP7A	ATPase copper transporting alpha	0.326246	4.59459	4.98623	1.58381e-05	0.000128851	2.26978
9631	NUP155	nucleoporin 155	-0.17152	7.07039	-5.19399	8.39451e-06	7.49769e-05	2.26674
29015	SLC43A3	solute carrier family 43 member 3	-0.292162	5.2459	-5.05124	1.33771e-05	0.0001115	2.25649
87178	PNPT1	polyribonucleotide nucleotidyltransferase 1	-0.203009	6.23721	-5.12986	1.02144e-05	8.86036e-05	2.25241
1396	CRIP1	cysteine rich protein 1	-0.458167	3.51006	-4.87365	2.23136e-05	0.000173755	2.24928
2091	FBL	fibrillarin	-0.183843	6.91849	-5.17487	8.90042e-06	7.90369e-05	2.23895
79649	MAP7D3	MAP7 domain containing 3	-0.912304	1.60154	-4.72368	3.51689e-05	0.000258048	2.2276
10672	GNA13	G protein subunit alpha 13	-0.171153	7.09625	-5.1821	8.70575e-06	7.74571e-05	2.22551
112476	PRRT2	proline rich transmembrane protein 2	0.577242	2.87259	4.80681	2.73365e-05	0.000207664	2.22481
3759	KCNJ2	potassium inwardly rectifying channel subfamily J member 2	0.879359	1.56098	4.71982	3.55819e-05	0.000260527	2.21993
7033	TFF3	trefoil factor 3	0.860696	1.77837	4.72867	3.46416e-05	0.000254583	2.21969
4070	TACSTD2	tumor associated calcium signal transducer 2	0.476403	3.53916	4.86507	2.29037e-05	0.000177651	2.21526
7162	TPBG	trophoblast glycoprotein	-0.258398	5.72183	-5.07854	1.23212e-05	0.000103886	2.20553
64422	ATG3	autophagy related 3	-0.194976	6.37707	-5.12495	1.03691e-05	8.97774e-05	2.20428
114785	MBD6	methyl-CpG binding domain protein 6	0.232286	5.9859	5.08882	1.15799e-05	9.88395e-05	2.19107
83855	KLF16	Kruppel like factor 16	-0.226745	5.80566	-5.07276	1.21621e-05	0.00010287	2.19028
22929	SEPHS1	selenophosphate synthetase 1	-0.241644	5.82775	-5.07242	1.21747e-05	0.000102901	2.18357
220002	CYB561A3	cytochrome b561 family member A3	0.20456	6.13579	5.09875	1.12336e-05	9.62392e-05	2.18278
4124	MAN2A1	mannosidase alpha class 2A member 1	-0.24284	5.61605	-5.05166	1.29719e-05	0.000108514	2.17847
10452	TOMM40	translocase of outer mitochondrial membrane 40	-0.188869	7.13126	-5.18197	9.14466e-06	8.08106e-05	2.17768
6421	SFPQ	splicing factor proline and glutamine rich	-0.130517	8.85949	-5.26296	6.79601e-06	6.22653e-05	2.16782
63891	RNF123	ring finger protein 123	0.206354	6.56396	5.1324	1.03551e-05	8.97122e-05	2.16659
4281	MID1	midline 1	-0.307155	4.84339	-4.97239	1.65208e-05	0.000133916	2.15687
4430	MYO1B	myosin IB	0.153684	7.66897	5.19408	8.39218e-06	7.49769e-05	2.15486
9563	H6PD	hexose-6-phosphate dehydrogenase/glucose 1-dehydrogenase	0.26953	5.14068	4.99983	1.51948e-05	0.000124259	2.15458
9988	DMTF1	cyclin D binding myb like transcription factor 1	0.270037	5.5706	5.05146	1.35846e-05	0.000112822	2.15282
150946	GAREM2	GRB2 associated regulator of MAPK1 subtype 2	-0.437925	3.55542	-4.84537	2.43166e-05	0.000187351	2.15153
4091	SMAD6	SMAD family member 6	0.288994	5.06292	4.99041	1.56376e-05	0.000127653	2.14834
7001	PRDX2	peroxiredoxin 2	0.141563	8.29098	5.22608	7.60887e-06	6.85789e-05	2.1466
5366	PMAIP1	phorbol-12-myristate-13-acetate-induced protein 1	-0.297043	5.25339	-5.02198	1.51136e-05	0.000123667	2.13912
5424	POLD1	DNA polymerase delta 1, catalytic subunit	-0.173912	7.06489	-5.15045	9.59098e-06	8.38787e-05	2.13552
440026	TMEM41B	transmembrane protein 41B	0.216998	6.11148	5.07753	1.19864e-05	0.000101745	2.12474
8496	PPFIBP1	PPFIA binding protein 1	-0.182765	6.81476	-5.12999	1.02104e-05	8.86036e-05	2.12385
10953	TOMM34	translocase of outer mitochondrial membrane 34	-0.167294	7.34225	-5.16284	9.23416e-06	8.14264e-05	2.11969
51646	YPEL5	yippee like 5	0.244492	5.44235	5.01476	1.45183e-05	0.000119208	2.1151
9989	PPP4R1	protein phosphatase 4 regulatory subunit 1	-0.173617	7.41131	-5.16835	9.245e-06	8.14701e-05	2.10842
10319	LAMC3	laminin subunit gamma 3	-0.367135	4.09627	-4.88386	2.16314e-05	0.000169109	2.10784
4015	LOX	lysyl oxidase	0.604416	2.60411	4.74379	3.30916e-05	0.000244881	2.10526
57509	MTUS1	microtubule associated scaffold protein 1	0.300591	4.74816	4.94587	1.79113e-05	0.000144007	2.10389
3218	HOXB8	homeobox B8	-1.30275	0.280427	-4.68228	3.98585e-05	0.000287284	2.10373
11313	LYPLA2	lysophospholipase 2	0.223576	5.91387	5.05275	1.29286e-05	0.000108218	2.10059
7032	TFF2	trefoil factor 2	0.348398	4.47266	4.91584	1.96258e-05	0.000155004	2.09369
6782	HSPA13	heat shock protein family A (Hsp70) member 13	-0.221802	6.52666	-5.15785	1.16019e-05	9.89052e-05	2.09306
57184	FAM219B	family with sequence similarity 219 member B	0.217138	5.98815	5.05543	1.28233e-05	0.000107531	2.08931
2280	FKBP1A	FKBP prolyl isomerase 1A	-0.256862	9.09057	-6.81189	1.44174e-05	0.000118531	2.08747
9156	EXO1	exonuclease 1	-0.261583	5.54415	-5.01459	1.45256e-05	0.000119208	2.08674
9589	WTAP	WT1 associated protein	-0.261451	5.62255	-5.02723	1.43892e-05	0.000118369	2.07896
9877	ZC3H11A	zinc finger CCCH-type containing 11A	0.166225	7.27309	5.14236	9.83128e-06	8.57097e-05	2.07049
23550	PSD4	pleckstrin and Sec7 domain containing 4	0.341668	4.55177	4.91494	1.968e-05	0.000155254	2.06816
8216	LZTR1	leucine zipper like transcription regulator 1	0.223734	6.04458	5.05291	1.29222e-05	0.000108218	2.06716
7443	VRK1	VRK serine/threonine kinase 1	-0.315629	4.68574	-4.92725	1.89563e-05	0.00015092	2.06651
908	CCT6A	chaperonin containing TCP1 subunit 6A	-0.132619	8.86998	-5.22977	7.52349e-06	6.79419e-05	2.06502
402483	LINC01000	long intergenic non-protein coding RNA 1000	0.223349	5.86829	5.03611	1.36022e-05	0.000112901	2.06243
2264	FGFR4	fibroblast growth factor receptor 4	-0.251663	5.33554	-4.98619	1.58401e-05	0.000128851	2.05911
2029	ENSA	endosulfine alpha	0.168305	7.25709	5.13401	1.00858e-05	8.76527e-05	2.04815
54205	CYCS	cytochrome c, somatic	-0.162697	7.72195	-5.16134	9.27676e-06	8.16461e-05	2.04611
65008	MRPL1	mitochondrial ribosomal protein L1	-0.32902	4.56269	-4.90857	2.00651e-05	0.000158113	2.04599
2805	GOT1	glutamic-oxaloacetic transaminase 1	-0.246185	5.45748	-4.99161	1.55805e-05	0.000127262	2.04136
25819	NOCT	nocturnin	-0.452205	3.49847	-4.80217	2.7724e-05	0.000210214	2.03975
115123	MARCHF3	membrane associated ring-CH-type finger 3	0.732584	2.05231	4.68114	3.99966e-05	0.00028783	2.03897
1073	CFL2	cofilin 2	-0.160981	7.51232	-5.14614	9.71835e-06	8.48319e-05	2.03735
58504	ARHGAP22	Rho GTPase activating protein 22	-0.522803	3.0108	-4.75466	3.20194e-05	0.000238475	2.03532
445	ASS1	argininosuccinate synthase 1	0.671771	2.50802	4.70557	3.71488e-05	0.000270499	2.01697
7048	TGFBR2	transforming growth factor beta receptor 2	-0.150648	7.86731	-5.15988	9.31828e-06	8.19074e-05	2.01644
23048	FNBP1	formin binding protein 1	-0.191298	6.44242	-5.06773	1.23504e-05	0.00010407	2.01564
140838	NANP	N-acetylneuraminic acid phosphatase	-0.239794	5.53263	-4.9898	1.56668e-05	0.000127741	2.01489
25864	ABHD14A	abhydrolase domain containing 14A	0.457781	3.60164	4.80171	2.77632e-05	0.000210281	2.0083
23406	COTL1	coactosin like F-actin binding protein 1	-0.115156	9.53541	-5.24072	7.27527e-06	6.60881e-05	1.99563
23234	DNAJC9	DnaJ heat shock protein family (Hsp40) member C9	-0.154695	7.66842	-5.14145	9.85864e-06	8.58942e-05	1.99509
6647	SOD1	superoxide dismutase 1	-0.143972	8.13081	-5.16135	9.27643e-06	8.16461e-05	1.97629
1848	DUSP6	dual specificity phosphatase 6	0.164069	7.14804	5.10331	1.10781e-05	9.49662e-05	1.97605
8622	PDE8B	phosphodiesterase 8B	-0.854769	1.67758	-4.63659	4.57545e-05	0.000323882	1.96993
1636	ACE	angiotensin I converting enzyme	0.447392	3.62902	4.78861	2.8888e-05	0.000217256	1.96135
9020	MAP3K14	mitogen-activated protein kinase kinase kinase 14	-0.231797	5.60474	-4.97783	1.62489e-05	0.000131867	1.95869
26227	PHGDH	phosphoglycerate dehydrogenase	-0.180011	6.77348	-5.07146	1.22105e-05	0.000103079	1.95489
25803	SPDEF	SAM pointed domain containing ETS transcription factor	0.204537	6.43317	5.04634	1.3184e-05	0.000110155	1.953
30845	EHD3	EH domain containing 3	0.349647	4.49741	4.86848	2.26669e-05	0.000176209	1.94471
7417	VDAC2	voltage dependent anion channel 2	-0.134953	8.51187	-5.17011	9.03122e-06	8.00444e-05	1.94037
2778	GNAS	GNAS complex locus	0.119611	10.3542	5.33898	7.10692e-06	6.46435e-05	1.93798
25893	TRIM58	tripartite motif containing 58	-0.175038	6.7737	-5.06482	1.24607e-05	0.000104827	1.93469
23270	TSPYL4	TSPY like 4	0.244184	5.47646	4.95661	1.73347e-05	0.000140022	1.93036
53371	NUP54	nucleoporin 54	-0.298092	5.10711	-4.92915	1.93744e-05	0.000153455	1.92929
118429	ANTXR2	ANTXR cell adhesion molecule 2	0.133545	8.43008	5.16007	9.31288e-06	8.19074e-05	1.92303
23350	U2SURP	U2 snRNP associated SURP domain containing	-0.190847	6.87055	-5.07318	1.24019e-05	0.00010444	1.92297
6645	SNTB2	syntrophin beta 2	0.163153	7.59154	5.11259	1.07684e-05	9.27707e-05	1.92107
152519	NIPAL1	NIPA like domain containing 1	-0.380687	3.97675	-4.80923	2.71368e-05	0.00020644	1.92051
2783	GNB2	G protein subunit beta 2	0.153996	7.6264	5.11393	1.07245e-05	9.24494e-05	1.91889
1982	EIF4G2	eukaryotic translation initiation factor 4 gamma 2	-0.0962612	10.6092	-5.26642	6.72445e-06	6.17322e-05	1.91098
8633	UNC5C	unc-5 netrin receptor C	2.12174	-1.59844	4.79338	2.8473e-05	0.000214952	1.90822
54985	HCFC1R1	host cell factor C1 regulator 1	0.345038	4.30222	4.83719	2.49282e-05	0.000191851	1.90774
8030	CCDC6	coiled-coil domain containing 6	-0.1742	7.18673	-5.08249	1.18059e-05	0.000100459	1.90556
124220	ZG16B	zymogen granule protein 16B	0.90048	1.59041	4.6083	4.98298e-05	0.000349434	1.90106
2491	CENPI	centromere protein I	-0.298071	4.90317	-4.89054	2.11964e-05	0.000166176	1.89377
967	CD63	CD63 molecule	0.153366	7.71473	5.10906	1.08853e-05	9.36031e-05	1.88846
6432	SRSF7	serine and arginine rich splicing factor 7	-0.172757	6.91057	-5.05652	1.27808e-05	0.000107239	1.88146
7295	TXN	thioredoxin	-0.180021	6.72861	-5.03943	1.3465e-05	0.000112166	1.86738
1212	CLTB	clathrin light chain B	-0.178722	6.80085	-5.04416	1.32723e-05	0.000110759	1.86657
100131434	LINC00893	long intergenic non-protein coding RNA 893	1.1425	0.71354	4.5812	5.40673e-05	0.000374497	1.86394
64598	MOSPD3	motile sperm domain containing 3	0.353386	4.28515	4.81838	2.63931e-05	0.000201779	1.85661
4715	NDUFB9	NADH:ubiquinone oxidoreductase subunit B9	-0.154199	7.91372	-5.10907	1.0885e-05	9.36031e-05	1.85421
9128	PRPF4	pre-mRNA processing factor 4	-0.212987	6.14275	-4.99	1.56573e-05	0.000127738	1.85237
26047	CNTNAP2	contactin associated protein 2	2.20076	-1.02655	4.7404	3.52575e-05	0.000258561	1.85137
57460	PPM1H	protein phosphatase, Mg2+/Mn2+ dependent 1H	0.295435	4.8955	4.87515	2.22122e-05	0.000173191	1.84956
3419	IDH3A	isocitrate dehydrogenase (NAD(+)) 3 catalytic subunit alpha	-0.188684	6.42657	-5.01161	1.46582e-05	0.000120154	1.84955
6434	TRA2B	transformer 2 beta homolog	-0.170607	7.67957	-5.10994	1.15873e-05	9.88413e-05	1.84336
23588	KLHDC2	kelch domain containing 2	0.207979	6.04022	4.97589	1.63451e-05	0.00013257	1.8355
23201	FAM168A	family with sequence similarity 168 member A	0.172106	7.11963	5.05359	1.28954e-05	0.00010807	1.83095
8943	AP3D1	adaptor related protein complex 3 subunit delta 1	-0.143932	7.94938	-5.10334	1.10773e-05	9.49662e-05	1.83071
4790	NFKB1	nuclear factor kappa B subunit 1	-0.228322	5.61571	-4.93521	1.85018e-05	0.000147557	1.82724
90507	SCRN2	secernin 2	0.25735	5.41047	4.91591	1.96217e-05	0.000155004	1.82643
5184	PEPD	peptidase D	-0.214014	5.94592	-4.96223	1.70403e-05	0.000137724	1.81899
4771	NF2	neurofibromin 2	-0.158013	7.54151	-5.07586	1.20477e-05	0.00010214	1.81876
1478	CSTF2	cleavage stimulation factor subunit 2	-0.253634	5.24757	-4.89748	2.07537e-05	0.000163167	1.81691
646113	LINC00643	long intergenic non-protein coding RNA 643	0.551919	2.92065	4.67149	4.11799e-05	0.000295272	1.81453
4645	MYO5B	myosin VB	0.778854	1.82427	4.58859	5.28782e-05	0.000368287	1.81182
22926	ATF6	activating transcription factor 6	0.186156	6.87439	5.02936	1.38856e-05	0.000114909	1.80658
8425	LTBP4	latent transforming growth factor beta binding protein 4	0.172317	6.86068	5.02689	1.39905e-05	0.000115432	1.80188
6821	SUOX	sulfite oxidase	0.342936	4.32349	4.8038	2.75876e-05	0.000209294	1.80183
379025	PSMA3-AS1	PSMA3 antisense RNA 1	0.220116	5.82821	4.94535	1.79393e-05	0.000144149	1.79938
11321	GPN1	GPN-loop GTPase 1	-0.219945	5.78419	-4.94091	1.81836e-05	0.000145627	1.79805
27131	SNX5	sorting nexin 5	-0.175259	6.93566	-5.02869	1.39137e-05	0.000115073	1.79222
284390	ZNF763	zinc finger protein 763	1.26044	0.286182	4.56499	5.67703e-05	0.000391848	1.79207
2969	GTF2I	general transcription factor IIi	0.228147	5.69553	4.92981	1.88088e-05	0.000149919	1.78872
4077	NBR1	NBR1 autophagy cargo receptor	0.174284	6.81679	5.01909	1.43274e-05	0.000117931	1.78729
4126	MANBA	mannosidase beta	0.339038	4.31868	4.79362	2.84529e-05	0.000214917	1.77298
148898	ZNF436-AS1	ZNF436 antisense RNA 1	0.715657	2.05658	4.58817	5.29443e-05	0.000368562	1.7705
5883	RAD9A	RAD9 checkpoint clamp component A	0.22231	6.02529	4.95268	1.75431e-05	0.000141623	1.76949
10500	SEMA6C	semaphorin 6C	0.368	4.0359	4.76353	3.11707e-05	0.000232906	1.76651
7555	CNBP	CCHC-type zinc finger nucleic acid binding protein	-0.150081	7.96222	-5.08273	1.17974e-05	0.000100448	1.76604
25915	NDUFAF3	NADH:ubiquinone oxidoreductase complex assembly factor 3	0.21797	5.9939	4.9484	1.77733e-05	0.000143147	1.76462
92689	FAM114A1	family with sequence similarity 114 member A1	0.23581	5.75193	4.92677	1.89835e-05	0.00015105	1.76412
22836	RHOBTB3	Rho related BTB domain containing 3	-0.23649	5.67205	-4.91416	1.97268e-05	0.000155535	1.74826
84803	GPAT3	glycerol-3-phosphate acyltransferase 3	-0.356714	4.29165	-4.78131	2.95352e-05	0.000221762	1.745
26519	TIMM10	translocase of inner mitochondrial membrane 10	-0.258816	5.17322	-4.86538	2.28815e-05	0.000177578	1.74152
8886	DDX18	DEAD-box helicase 18	-0.169543	7.10526	-5.02162	1.42174e-05	0.000117095	1.73709
85001	MGC16275	uncharacterized protein MGC16275	1.01037	1.00155	4.53247	6.2601e-05	0.000426358	1.73044
54815	GATAD2A	GATA zinc finger domain containing 2A	-0.16768	7.35811	-5.03439	1.36739e-05	0.00011336	1.7271
23193	GANAB	glucosidase II alpha subunit	0.10835	9.84393	5.16574	9.15285e-06	8.08106e-05	1.72058
84515	MCM8	minichromosome maintenance 8 homologous recombination repair factor	-0.201054	6.23308	-4.95186	1.75874e-05	0.000141838	1.71508
51701	NLK	nemo like kinase	0.298021	4.94125	4.83366	2.51968e-05	0.000193703	1.71231
80315	CPEB4	cytoplasmic polyadenylation element binding protein 4	0.208913	6.52349	4.98933	1.66778e-05	0.000135031	1.70994
6879	TAF7	TATA-box binding protein associated factor 7	0.233728	5.58607	4.89077	2.1182e-05	0.000166158	1.70166
10556	RPP30	ribonuclease P/MRP subunit p30	-0.32173	4.63843	-4.79821	2.80597e-05	0.00021241	1.69404
10521	DDX17	DEAD-box helicase 17	0.141029	8.17677	5.0707	1.22387e-05	0.000103254	1.69337
3801	KIFC3	kinesin family member C3	-0.161931	7.50673	-5.03076	1.38262e-05	0.000114486	1.68855
55786	ZNF415	zinc finger protein 415	0.781659	1.9715	4.55198	5.90351e-05	0.000404658	1.68389
79443	FYCO1	FYVE and coiled-coil domain autophagy adaptor 1	0.19664	6.27413	4.94299	1.80687e-05	0.000144988	1.67814
84812	PLCD4	phospholipase C delta 4	0.445515	3.81306	4.72022	3.74546e-05	0.000272224	1.66283
81618	ITM2C	integral membrane protein 2C	0.145524	8.00439	5.04851	1.30972e-05	0.000109496	1.65506
5352	PLOD2	procollagen-lysine,2-oxoglutarate 5-dioxygenase 2	0.160941	7.41244	5.00995	1.47325e-05	0.000120692	1.64288
2098	ESD	esterase D	-0.205013	5.97295	-4.90548	2.02548e-05	0.000159426	1.64084
116447	TOP1MT	DNA topoisomerase I mitochondrial	-0.198616	6.21317	-4.9248	1.90978e-05	0.000151857	1.63841
132720	FAM241A	family with sequence similarity 241 member A	-0.440781	3.43318	-4.65982	4.26568e-05	0.0003046	1.63775
6185	RPN2	ribophorin II	0.128713	8.91528	5.09068	1.15142e-05	9.83998e-05	1.63501
2289	FKBP5	FKBP prolyl isomerase 5	-0.298406	4.75797	-4.7894	2.88192e-05	0.000216857	1.63284
404550	C16orf74	chromosome 16 open reading frame 74	-0.334573	4.39757	-4.75347	3.21355e-05	0.000239212	1.63076
23276	KLHL18	kelch like family member 18	-0.210763	6.14365	-4.91516	1.96666e-05	0.000155238	1.62658
54813	KLHL28	kelch like family member 28	0.418654	3.6869	4.67917	4.02357e-05	0.00028925	1.6205
8526	DGKE	diacylglycerol kinase epsilon	0.205599	6.18014	4.91617	1.96064e-05	0.000155004	1.62036
2719	GPC3	glypican 3	-1.63561	-0.325197	-4.53759	6.16456e-05	0.000420885	1.61929
3659	IRF1	interferon regulatory factor 1	0.349767	4.23465	4.72983	3.45196e-05	0.000253822	1.60773
91010	FMNL3	formin like 3	-0.304457	4.65084	-4.76905	3.0653e-05	0.000229409	1.60318
11240	PADI2	peptidyl arginine deiminase 2	1.87722	-0.771977	4.5761	5.49037e-05	0.000379721	1.60111
100616408	MIR5047	microRNA 5047	0.30747	4.68547	4.76867	3.06885e-05	0.000229427	1.59158
90381	TICRR	TOPBP1 interacting checkpoint and replication regulator	-0.233726	5.50285	-4.8459	2.4277e-05	0.000187151	1.59035
4478	MSN	moesin	0.113989	9.80818	5.11981	1.05334e-05	9.09718e-05	1.58641
2804	GOLGB1	golgin B1	0.155686	7.60332	5.00235	1.50783e-05	0.000123451	1.58502
51222	ZNF219	zinc finger protein 219	0.279891	4.87997	4.78269	2.94119e-05	0.000220956	1.57713
252839	TMEM9	transmembrane protein 9	0.151616	7.8954	5.0148	1.45163e-05	0.000119208	1.57162
51096	UTP18	UTP18 small subunit processome component	-0.186333	6.71312	-4.93613	1.84505e-05	0.00014725	1.5587
101752399	STAG3L5P-PVRIG2P-PILRB	STAG3L5P-PVRIG2P-PILRB readthrough	0.280597	4.88262	4.77646	2.99728e-05	0.000224682	1.55779
25841	ABTB2	ankyrin repeat and BTB domain containing 2	-0.40009	3.9242	-4.6808	4.00378e-05	0.000287977	1.55543
3920	LAMP2	lysosomal associated membrane protein 2	-0.190351	6.84107	-4.95025	1.81863e-05	0.000145627	1.55115
23165	NUP205	nucleoporin 205	-0.148269	7.53512	-4.98691	1.5805e-05	0.000128792	1.55071
56902	PNO1	partner of NOB1 homolog	-0.235912	5.81636	-4.86363	2.3358e-05	0.000180972	1.54458
27151	CPAMD8	C3 and PZP like alpha-2-macroglobulin domain containing 8	1.30003	0.383805	4.46912	7.57027e-05	0.000502978	1.54457
114796	PSMG3-AS1	PSMG3 antisense RNA 1 (head to head)	0.737057	1.94589	4.50149	6.87029e-05	0.000462684	1.54316
2068	ERCC2	ERCC excision repair 2, TFIIH core complex helicase subunit	-0.179546	6.83532	-4.93828	1.83302e-05	0.000146525	1.53965
25851	TECPR1	tectonin beta-propeller repeat containing 1	0.251389	5.27241	4.80703	2.73187e-05	0.000207664	1.53843
7620	ZNF69	zinc finger protein 69	1.495	-0.243319	4.49547	6.99548e-05	0.000470429	1.53213
5829	PXN	paxillin	0.11444	9.72965	5.0976	1.12732e-05	9.65187e-05	1.53085
10227	MFSD10	major facilitator superfamily domain containing 10	0.197961	6.28672	4.89454	2.09405e-05	0.00016445	1.52921
64116	SLC39A8	solute carrier family 39 member 8	-0.311651	4.58209	-4.73698	3.37805e-05	0.000249048	1.52761
11198	SUPT16H	SPT16 homolog, facilitates chromatin remodeling subunit	-0.132683	8.65028	-5.0387	1.34951e-05	0.000112348	1.51939
84671	ZNF347	zinc finger protein 347	0.353312	4.13324	4.68932	3.90194e-05	0.000282264	1.51746
9414	TJP2	tight junction protein 2	-0.207408	5.95518	-4.8626	2.3076e-05	0.000178887	1.51673
9905	SGSM2	small G protein signaling modulator 2	0.187106	6.69551	4.92059	1.93441e-05	0.000153303	1.51543
115004	CGAS	cyclic GMP-AMP synthase	-0.399064	3.8935	-4.66336	4.22033e-05	0.000301829	1.5126
344148	NCKAP5	NCK associated protein 5	-0.576397	2.77752	-4.55494	5.85127e-05	0.000401519	1.51257
9922	IQSEC1	IQ motif and Sec7 domain ArfGEF 1	0.16276	7.46291	4.96834	1.67258e-05	0.00013534	1.50781
1906	EDN1	endothelin 1	-1.07296	0.835689	-4.44985	8.02005e-05	0.000526798	1.5068
22854	NTNG1	netrin G1	-0.561128	2.75471	-4.55053	5.92934e-05	0.000406227	1.50561
10480	EIF3M	eukaryotic translation initiation factor 3 subunit M	-0.161502	7.13786	-4.94675	1.78633e-05	0.000143705	1.50454
6472	SHMT2	serine hydroxymethyltransferase 2	-0.162184	7.19885	-4.94976	1.77002e-05	0.000142641	1.50173
9869	SETDB1	SET domain bifurcated histone lysine methyltransferase 1	0.264761	5.26546	4.79311	2.84965e-05	0.000215012	1.4989
131076	CCDC58	coiled-coil domain containing 58	-0.30197	4.74477	-4.74188	3.32836e-05	0.000245931	1.49492
11094	CACFD1	calcium channel flower domain containing 1	0.438886	3.41565	4.60947	4.96537e-05	0.0003486	1.49424
10914	PAPOLA	poly(A) polymerase alpha	-0.143012	7.80782	-4.98126	1.60797e-05	0.000130569	1.48537
56603	CYP26B1	cytochrome P450 family 26 subfamily B member 1	-1.05638	1.04751	-4.4436	8.17151e-05	0.000534972	1.48417
102724105	ZNF528-AS1	ZNF528 antisense RNA 1	2.10917	-1.15097	4.5871	5.43318e-05	0.000375953	1.47788
9982	FGFBP1	fibroblast growth factor binding protein 1	-0.344564	4.20015	-4.68249	3.98336e-05	0.000287284	1.47779
1238	ACKR2	atypical chemokine receptor 2	1.47013	-0.249136	4.47373	7.46648e-05	0.000497036	1.476
6464	SHC1	SHC adaptor protein 1	0.149885	7.94282	4.98572	1.58629e-05	0.000128961	1.47559
23051	ZHX3	zinc fingers and homeoboxes 3	0.192359	6.28052	4.87433	2.22674e-05	0.000173493	1.46993
9955	HS3ST3A1	heparan sulfate-glucosamine 3-sulfotransferase 3A1	-0.387773	3.88619	-4.64674	4.43752e-05	0.000315408	1.46547
9605	VPS9D1	VPS9 domain containing 1	0.438695	3.6231	4.6193	4.82047e-05	0.000339837	1.46288
115572	TENT5B	terminal nucleotidyltransferase 5B	-0.869845	1.36645	-4.44319	8.18137e-05	0.000535364	1.45963
10963	STIP1	stress induced phosphoprotein 1	-0.124594	8.84492	-5.028	1.39434e-05	0.000115112	1.45613
64063	PRSS22	serine protease 22	1.93407	-1.12183	4.56163	5.73465e-05	0.000394449	1.4535
692094	MSMP	microseminoprotein, prostate associated	1.02443	11.4577	14.3086	9.06199e-05	0.000584703	1.45309
6455	SH3GL1	SH3 domain containing GRB2 like 1, endophilin A2	-0.177221	6.6136	-4.89154	2.11321e-05	0.00016586	1.44562
10166	SLC25A15	solute carrier family 25 member 15	-0.313439	4.97158	-4.76948	3.32868e-05	0.000245931	1.44442
6723	SRM	spermidine synthase	-0.154537	7.54726	-4.9518	1.75902e-05	0.000141838	1.4425
860	RUNX2	RUNX family transcription factor 2	-0.559074	2.70674	-4.52392	6.42279e-05	0.000435938	1.4399
88455	ANKRD13A	ankyrin repeat domain 13A	-0.196333	6.12206	-4.8512	2.38891e-05	0.000184589	1.43952
478	ATP1A3	ATPase Na+/K+ transporting subunit alpha 3	-0.273419	5.22773	-4.76872	3.06841e-05	0.000229427	1.43702
729178	STXBP5-AS1	STXBP5 antisense RNA 1	1.59541	-0.453772	4.47518	7.43412e-05	0.00049512	1.43603
9092	SART1	spliceosome associated factor 1, recruiter of U4/U6.U5 tri-snRNP	-0.151534	7.5482	-4.94726	1.78353e-05	0.000143564	1.42861
143098	MPP7	membrane palmitoylated protein 7	-0.432121	3.45413	-4.5898	5.26852e-05	0.000367312	1.42568
29980	DONSON	DNA replication fork stabilization factor DONSON	-0.229411	5.5743	-4.79727	2.81397e-05	0.0002129	1.42473
56956	LHX9	LIM homeobox 9	0.784466	1.77396	4.44917	8.03629e-05	0.000527615	1.42359
388507	ZNF788P	zinc finger family member 788, pseudogene	0.769516	1.81201	4.44882	8.04473e-05	0.000527919	1.41707
1111	CHEK1	checkpoint kinase 1	-0.196206	6.22943	-4.85184	2.3843e-05	0.00018442	1.415
7791	ZYX	zyxin	0.573914	9.73454	10.6016	7.37459e-05	0.000492101	1.41201
26007	TKFC	triokinase and FMN cyclase	0.202551	6.23179	4.84679	2.4212e-05	0.000186753	1.399
9891	NUAK1	NUAK family kinase 1	0.281532	4.85661	4.71912	3.56571e-05	0.000260939	1.39442
120892	LRRK2	leucine rich repeat kinase 2	1.41066	0.172511	4.42332	8.84897e-05	0.000572826	1.38957
6738	RO60	Ro60, Y RNA binding protein	0.259441	5.11457	4.74109	3.33632e-05	0.000246365	1.38605
5188	GATB	glutamyl-tRNA amidotransferase subunit B	-0.270224	4.91889	-4.72223	3.53229e-05	0.000258767	1.38596
3934	LCN2	lipocalin 2	1.08053	1.23377	4.4471	9.1693e-05	0.000590253	1.38315
115426	UHRF2	ubiquitin like with PHD and ring finger domains 2	0.225356	5.89902	4.81196	2.6913e-05	0.000204962	1.37963
3607	FOXK2	forkhead box K2	-0.164271	6.88041	-4.88714	2.14171e-05	0.000167812	1.37627
27340	UTP20	UTP20 small subunit processome component	-0.194504	6.14813	-4.83205	2.532e-05	0.000194541	1.37555
7171	TPM4	tropomyosin 4	-0.151997	7.66327	-4.93609	1.84528e-05	0.00014725	1.37431
84866	TMEM25	transmembrane protein 25	0.222212	5.7142	4.79287	2.85174e-05	0.000215053	1.37248
9308	CD83	CD83 molecule	-0.402628	3.74366	-4.59885	5.12691e-05	0.000358521	1.36678
7433	VIPR1	vasoactive intestinal peptide receptor 1	2.09613	-1.61539	4.56317	5.70816e-05	0.000393017	1.36636
58190	CTDSP1	CTD small phosphatase 1	0.18988	6.63313	4.86624	2.28222e-05	0.000177217	1.36521
7318	UBA7	ubiquitin like modifier activating enzyme 7	1.38907	0.213893	4.40965	9.16505e-05	0.000590253	1.36145
56996	SLC12A9	solute carrier family 12 member 9	0.255913	5.13673	4.73487	3.39968e-05	0.00025051	1.3612
9532	BAG2	BAG cochaperone 2	-0.244677	5.35749	-4.75491	3.19949e-05	0.000238421	1.35894
2125	EVPL	envoplakin	0.156166	7.16806	4.89881	2.06703e-05	0.000162604	1.35405
6448	SGSH	N-sulfoglucosamine sulfohydrolase	0.21077	5.92295	4.80411	2.75615e-05	0.000209211	1.34964
7516	XRCC2	X-ray repair cross complementing 2	-0.249296	5.36407	-4.75205	3.22739e-05	0.000239726	1.34862
56521	DNAJC12	DnaJ heat shock protein family (Hsp40) member C12	0.420903	3.75194	4.59344	5.21104e-05	0.000363853	1.34843
28970	C11orf54	chromosome 11 open reading frame 54	0.243031	5.44355	4.75664	3.1828e-05	0.000237305	1.33967
23248	RPRD2	regulation of nuclear pre-mRNA domain containing 2	0.173501	6.596	4.85464	2.36408e-05	0.000182959	1.33834
55281	TMEM140	transmembrane protein 140	1.00005	0.95125	4.38826	9.64086e-05	0.000615744	1.33575
81855	SFXN3	sideroflexin 3	0.193035	6.11656	4.81528	2.66427e-05	0.000203127	1.33297
55166	CENPQ	centromere protein Q	-0.402645	3.71907	-4.58381	5.36442e-05	0.000372498	1.32981
10946	SF3A3	splicing factor 3a subunit 3	-0.165443	7.09679	-4.88587	2.15e-05	0.000168366	1.32914
23109	DDN	dendrin	-0.555578	2.88451	-4.49478	7.00988e-05	0.000471169	1.30992
1609	DGKQ	diacylglycerol kinase theta	0.235959	5.53592	4.75267	3.22134e-05	0.000239448	1.30197
83715	ESPN	espin	-0.847006	1.49068	-4.39144	9.54981e-05	0.000611621	1.30193
1523	CUX1	cut like homeobox 1	0.169315	6.77201	4.85117	2.38915e-05	0.000184589	1.29033
54442	KCTD5	potassium channel tetramerization domain containing 5	-0.220279	5.81676	-4.77392	3.02039e-05	0.000226293	1.28801
57621	ZBTB2	zinc finger and BTB domain containing 2	-0.298658	4.95777	-4.69848	3.88844e-05	0.000281434	1.28516
6722	SRF	serum response factor	-0.19541	6.41539	-4.81914	2.63324e-05	0.000201426	1.27275
10610	ST6GALNAC2	ST6 N-acetylgalactosaminide alpha-2,6-sialyltransferase 2	1.00458	1.17247	4.36962	0.000101921	0.000646479	1.27254
8878	SQSTM1	sequestosome 1	-0.132858	8.3914	-4.94194	1.8127e-05	0.00014532	1.26858
51295	ECSIT	ECSIT signaling integrator	-0.21698	5.67053	-4.75292	3.21887e-05	0.000239448	1.26517
196403	DTX3	deltex E3 ubiquitin ligase 3	0.330003	4.6959	4.66953	4.359e-05	0.000310784	1.25298
79075	DSCC1	DNA replication and sister chromatid cohesion 1	-0.28136	5.25963	-4.72405	3.70276e-05	0.000269829	1.25233
51132	RLIM	ring finger protein, LIM domain interacting	0.160313	7.09377	4.85786	2.34108e-05	0.00018128	1.24538
55779	CFAP44	cilia and flagella associated protein 44	0.31399	4.62164	4.64453	4.4672e-05	0.000317355	1.24128
51765	STK26	serine/threonine kinase 26	-0.194945	6.20618	-4.79014	2.87544e-05	0.000216487	1.23566
284459	ZNF875	zinc finger protein 875	0.417534	3.67209	4.54522	6.02481e-05	0.000411953	1.23033
134285	TMEM171	transmembrane protein 171	-0.619038	2.3237	-4.41665	8.85711e-05	0.000573085	1.22343
30008	EFEMP2	EGF containing fibulin extracellular matrix protein 2	0.556334	3.04682	4.49183	7.40308e-05	0.000493527	1.22107
83595	SOX7	SRY-box transcription factor 7	-0.244478	5.36786	-4.70916	3.6748e-05	0.000268497	1.21965
56834	GPR137	G protein-coupled receptor 137	0.1855	6.63699	4.81779	2.64406e-05	0.000201919	1.21886
51077	FCF1	FCF1 rRNA-processing protein	-0.189328	6.2774	-4.79015	2.87539e-05	0.000216487	1.21817
80195	TMEM254	transmembrane protein 254	0.186851	6.51524	4.80674	2.73427e-05	0.000207664	1.21253
124583	CANT1	calcium activated nucleotidase 1	0.143545	7.57192	4.87591	2.21612e-05	0.000172957	1.20918
23321	TRIM2	tripartite motif containing 2	0.222444	5.76151	4.74068	3.34046e-05	0.000246539	1.20349
1017	CDK2	cyclin dependent kinase 2	-0.220314	5.83847	-4.74349	3.31212e-05	0.00024497	1.1912
6484	ST3GAL4	ST3 beta-galactoside alpha-2,3-sialyltransferase 4	0.315223	7.27131	6.08532	4.54086e-05	0.000322092	1.18799
55139	ANKZF1	ankyrin repeat and zinc finger peptidyl tRNA hydrolase 1	0.204562	5.9512	4.75094	3.23823e-05	0.000240274	1.18306
283131	NEAT1	nuclear paraspeckle assembly transcript 1	0.585942	9.8162	10.5856	9.51992e-05	0.00061027	1.17998
10019	SH2B3	SH2B adaptor protein 3	-0.249298	5.37539	-4.69648	3.81841e-05	0.0002768	1.17979
27000	DNAJC2	DnaJ heat shock protein family (Hsp40) member C2	-0.208043	5.96507	-4.7483	3.26423e-05	0.000241944	1.17172
100132815	IPO5P1	importin 5 pseudogene 1	0.287643	4.61774	4.61985	4.81242e-05	0.000339442	1.16898
23312	DMXL2	Dmx like 2	0.215846	5.94527	4.74564	3.29067e-05	0.000243643	1.16891
79905	TMC7	transmembrane channel like 7	-0.290095	4.72048	-4.62897	4.68183e-05	0.000330736	1.16649
256051	ZNF549	zinc finger protein 549	0.374749	3.99215	4.55537	5.84368e-05	0.000401351	1.1643
140680	C20orf96	chromosome 20 open reading frame 96	0.255547	5.21681	4.6757	4.06596e-05	0.000291995	1.16247
9697	TRAM2	translocation associated membrane protein 2	-0.189103	6.20231	-4.76256	3.12618e-05	0.000233349	1.15405
542767	PCOTH	Pro-X-Gly collagen triple helix like repeat containing	1.01752	0.961844	4.32119	0.000117729	0.000730038	1.15251
26031	OSBPL3	oxysterol binding protein like 3	-0.25432	5.17384	-4.66544	4.19395e-05	0.000300097	1.14437
4898	NRDC	nardilysin convertase	-0.134563	8.11374	-4.88509	2.1551e-05	0.000168575	1.14315
427	ASAH1	N-acylsphingosine amidohydrolase 1	0.213329	5.88521	4.73163	3.43319e-05	0.00025271	1.14295
10519	CIB1	calcium and integrin binding 1	-0.181998	6.48106	-4.77909	2.97347e-05	0.000223018	1.13753
30846	EHD2	EH domain containing 2	-0.788477	1.60766	-4.33759	0.000112123	0.000699972	1.13548
220988	HNRNPA3	heterogeneous nuclear ribonucleoprotein A3	-0.128675	8.58315	-4.90765	2.01214e-05	0.000158466	1.13415
221150	SKA3	spindle and kinetochore associated complex subunit 3	-0.272449	4.93221	-4.63797	4.55644e-05	0.000323032	1.13176
53353	LRP1B	LDL receptor related protein 1B	1.829	-1.02278	4.41248	8.96827e-05	0.000579466	1.13086
389058	SP5	Sp5 transcription factor	-1.37972	0.122242	-4.32076	0.00011788	0.000730642	1.13078
5716	PSMD10	proteasome 26S subunit, non-ATPase 10	-0.213395	5.7054	-4.70844	3.68279e-05	0.000268797	1.12284
25805	BAMBI	BMP and activin membrane bound inhibitor	0.445823	3.3115	4.47172	7.51155e-05	0.000499316	1.12203
1978	EIF4EBP1	eukaryotic translation initiation factor 4E binding protein 1	-0.189366	6.22392	-4.75157	3.23206e-05	0.000239945	1.11588
55726	INTS13	integrator complex subunit 13	-0.174674	6.70563	-4.78695	2.90339e-05	0.000218235	1.11191
5314	PKHD1	PKHD1 ciliary IPT domain containing fibrocystin/polyductin	0.988332	0.928014	4.30465	0.000123662	0.000761711	1.1087
142	PARP1	poly(ADP-ribose) polymerase 1	-0.113538	9.081	-4.92237	1.924e-05	0.000152565	1.09995
4071	TM4SF1	transmembrane 4 L six family member 1	0.137696	8.67219	4.91468	2.08856e-05	0.000164111	1.09295
65003	MRPL11	mitochondrial ribosomal protein L11	-0.17822	6.40482	-4.75672	3.18199e-05	0.000237305	1.08808
143458	LDLRAD3	low density lipoprotein receptor class A domain containing 3	-0.182819	6.32578	-4.74778	3.26933e-05	0.000242192	1.07988
9455	HOMER2	homer scaffold protein 2	-0.331466	4.37192	-4.56377	5.69787e-05	0.000392546	1.07622
4082	MARCKS	myristoylated alanine rich protein kinase C substrate	-0.237497	7.43666	-5.46059	3.77386e-05	0.000274144	1.07051
11073	TOPBP1	DNA topoisomerase II binding protein 1	-0.221247	6.23165	-4.78584	3.503e-05	0.000257165	1.06708
1662	DDX10	DEAD-box helicase 10	-0.207442	5.89671	-4.70548	3.71587e-05	0.000270499	1.06211
23480	SEC61G	SEC61 translocon subunit gamma	-0.212263	5.72553	-4.68723	3.92668e-05	0.000283906	1.05412
8761	PABPC4	poly(A) binding protein cytoplasmic 4	-0.157368	7.53285	-4.82169	2.61296e-05	0.000200317	1.05348
149345	SHISA4	shisa family member 4	0.392358	3.87924	4.50561	6.78582e-05	0.000458075	1.0519
2770	GNAI1	G protein subunit alpha i1	0.479305	3.64663	4.54964	7.66597e-05	0.000507875	1.0502
1435	CSF1	colony stimulating factor 1	-0.527301	2.86863	-4.40184	9.25783e-05	0.000595122	1.0446
57563	KLHL8	kelch like family member 8	-0.298098	4.70033	-4.58493	5.34631e-05	0.000371613	1.04215
64785	GINS3	GINS complex subunit 3	-0.240259	5.40067	-4.65211	4.36615e-05	0.000311133	1.04069
5526	PPP2R5B	protein phosphatase 2 regulatory subunit B'beta	0.247511	5.28451	4.6399	4.53008e-05	0.000321492	1.03694
55839	CENPN	centromere protein N	-0.206783	6.09983	-4.71437	3.61733e-05	0.000264437	1.03573
25879	DCAF13	DDB1 and CUL4 associated factor 13	-0.159229	7.36343	-4.80194	2.77437e-05	0.000210248	1.02561
23517	MTREX	Mtr4 exosome RNA helicase	-0.187431	6.41985	-4.7325	3.42418e-05	0.000252181	1.01223
55608	ANKRD10	ankyrin repeat domain 10	0.270534	4.90661	4.59303	5.21757e-05	0.000364126	1.00581
6839	SUV39H1	suppressor of variegation 3-9 homolog 1	-0.249988	5.14447	-4.61537	4.87783e-05	0.000343356	1.00411
56654	NPDC1	neural proliferation, differentiation and control 1	0.233353	5.42345	4.64137	4.50997e-05	0.000320229	1.00204
85395	FAM207A	family with sequence similarity 207 member A	-0.199655	6.17796	-4.70867	3.68024e-05	0.000268753	0.999095
890	CCNA2	cyclin A2	-0.208281	6.03725	-4.69656	3.81747e-05	0.0002768	0.998672
80273	GRPEL1	GrpE like 1, mitochondrial	-0.211089	6.02983	-4.6931	3.85764e-05	0.000279498	0.990228
151258	SLC38A11	solute carrier family 38 member 11	0.788627	1.66522	4.28752	0.000130115	0.000795796	0.987312
4116	MAGOH	mago homolog, exon junction complex subunit	-0.314111	4.55088	-4.55026	5.93408e-05	0.000406351	0.983752
90673	PPP1R3E	protein phosphatase 1 regulatory subunit 3E	0.351737	4.10233	4.50426	6.81324e-05	0.000459289	0.981091
6566	SLC16A1	solute carrier family 16 member 1	-0.139565	7.87459	-4.81747	2.64664e-05	0.000202005	0.980472
84267	C9orf64	chromosome 9 open reading frame 64	-0.387413	3.8648	-4.47912	7.34692e-05	0.000490728	0.979074
51310	SLC22A17	solute carrier family 22 member 17	0.457782	3.72034	4.50965	7.99553e-05	0.000525686	0.97276
146540	ZNF785	zinc finger protein 785	0.46445	3.32244	4.42093	8.74471e-05	0.000567137	0.971385
8728	ADAM19	ADAM metallopeptidase domain 19	-0.155597	7.16633	-4.77057	3.05127e-05	0.000228482	0.969405
1912	PHC2	polyhomeotic homolog 2	0.14044	8.1051	4.82618	2.57756e-05	0.000197932	0.967438
1284	COL4A2	collagen type IV alpha 2 chain	0.138416	8.28601	4.83484	2.51066e-05	0.000193116	0.963325
5066	PAM	peptidylglycine alpha-amidating monooxygenase	0.135908	8.10371	4.8226	2.60576e-05	0.000199876	0.956902
28984	RGCC	regulator of cell cycle	-1.36551	-0.200064	-4.26588	0.000138742	0.000841873	0.954585
152926	PPM1K	protein phosphatase, Mg2+/Mn2+ dependent 1K	0.394854	3.68073	4.45145	7.98166e-05	0.000525273	0.953179
284618	RUSC1-AS1	RUSC1 antisense RNA 1	1.52848	-0.361798	4.2748	0.000135121	0.000823867	0.951843
27075	TSPAN13	tetraspanin 13	0.179107	6.48831	4.71756	3.58258e-05	0.000262035	0.951769
55355	HJURP	Holliday junction recognition protein	-0.195014	6.33427	-4.70457	3.72617e-05	0.000271107	0.948995
58538	MPP4	membrane palmitoylated protein 4	-1.0927	0.643618	-4.24092	0.000149389	0.000898603	0.943978
55209	SETD5	SET domain containing 5	0.149494	7.26474	4.76254	3.12637e-05	0.000233349	0.926223
100132074	FOXO6	forkhead box O6	-1.06845	0.843471	-4.23531	0.000151891	0.000911676	0.924987
1537	CYC1	cytochrome c1	-0.126731	8.27535	-4.82052	2.62225e-05	0.000200918	0.922087
124565	SLC38A10	solute carrier family 38 member 10	0.162438	6.91897	4.73773	3.37044e-05	0.00024862	0.920122
283450	HECTD4	HECT domain E3 ubiquitin protein ligase 4	0.196884	6.0063	4.66622	4.18404e-05	0.000299543	0.915911
8193	DPF1	double PHD fingers 1	-0.433227	3.40831	-4.40844	9.07708e-05	0.000585404	0.910179
155400	NSUN5P1	NSUN5 pseudogene 1	0.468934	3.24194	4.39096	9.56332e-05	0.00061192	0.908306
3306	HSPA2	heat shock protein family A (Hsp70) member 2	-0.370894	3.92885	-4.4604	7.77058e-05	0.000513113	0.905413
23641	LDOC1	LDOC1 regulator of NFKB signaling	0.331526	8.02872	6.58224	6.62963e-05	0.000448658	0.902657
113	ADCY7	adenylate cyclase 7	-0.27715	4.74389	-4.54169	6.0889e-05	0.00041613	0.901633
8438	RAD54L	RAD54 like	-0.244379	5.43267	-4.60804	4.98688e-05	0.000349434	0.900987
113174	SAAL1	serum amyloid A like 1	-0.246964	5.528	-4.62262	4.88401e-05	0.000343617	0.898911
[truncated: 11,855 more rows]

## Sheet: Table S3
Table S3: 1156 differentially expressed genes in DU145 cells with upregulation of ST6GAL1
ENTREZID	SYMBOL	GENENAME	logFC	AveExpr	Moderated t-statistic (t)	P.Value	adj.P.Val	Moderated B-statistic (B)
6480	ST6GAL1	ST6 beta-galactoside alpha-2,6-sialyltransferase 1	4.64261	5.54217	39.8241	1.92696e-14	2.14227e-10	22.1338
1832	DSP	desmoplakin	-4.7676	6.57726	-38.1409	3.27514e-14	2.14227e-10	21.527
1382	CRABP2	cellular retinoic acid binding protein 2	-2.35882	6.33168	-25.679	4.1332e-12	1.80235e-08	18.1236
7045	TGFBI	transforming growth factor beta induced	1.72313	7.24879	23.5828	1.16262e-11	3.31228e-08	17.2832
8942	KYNU	kynureninase	2.29058	5.34556	23.4178	1.26597e-11	3.31228e-08	17.0759
171177	RHOV	ras homolog family member V	-2.59901	4.75022	-22.9701	1.59951e-11	3.48746e-08	16.4632
3371	TNC	tenascin C	1.79177	6.82537	21.4281	3.70642e-11	6.92676e-08	16.1524
8644	AKR1C3	aldo-keto reductase family 1 member C3	2.26755	4.21275	19.8617	9.25175e-11	1.51289e-07	15.0533
57509	MTUS1	microtubule associated scaffold protein 1	-1.80731	5.75874	-19.6404	1.05862e-10	1.53877e-07	15.0714
1282	COL4A1	collagen type IV alpha 1 chain	1.9244	4.63175	18.9747	1.60144e-10	2.09501e-07	14.6268
1837	DTNA	dystrobrevin alpha	2.03144	4.11656	18.1111	2.79758e-10	3.29025e-07	14.0276
3786	KCNQ3	potassium voltage-gated channel subfamily Q member 3	1.54414	5.27564	17.9965	3.01812e-10	3.29025e-07	14.0681
10628	TXNIP	thioredoxin interacting protein	1.83251	6.74968	18.5597	6.96272e-10	7.00663e-07	13.316
5754	PTK7	protein tyrosine kinase 7 (inactive)	-1.44549	6.36718	-16.4334	8.90893e-10	8.32476e-07	13
114569	MAL2	mal, T cell differentiation protein 2	1.6681	5.16122	16.2526	1.01587e-09	8.85976e-07	12.873
4864	NPC1	NPC intracellular cholesterol transporter 1	1.17249	9.04574	16.0395	1.18795e-09	9.17336e-07	12.6817
718	C3	complement C3	2.39201	3.01645	16.0222	1.2032e-09	9.17336e-07	12.4187
92211	CDHR1	cadherin related family member 1	-2.61276	3.31259	-15.9121	1.30555e-09	9.17336e-07	12.0998
6337	SCNN1A	sodium channel epithelial 1 subunit alpha	-1.71405	5.21557	-15.8849	1.33232e-09	9.17336e-07	12.5957
79772	MCTP1	multiple C2 and transmembrane domain containing 1	2.61222	2.93043	15.8145	1.40424e-09	9.18514e-07	12.2396
54809	SAMD9	sterile alpha motif domain containing 9	3.9815	1.09479	15.6671	1.5687e-09	9.33091e-07	10.8652
7057	THBS1	thrombospondin 1	1.31737	5.91728	15.6667	1.56918e-09	9.33091e-07	12.4296
51474	LIMA1	LIM domain and actin binding 1	1.21315	7.59574	15.5379	1.73e-09	9.83991e-07	12.2973
3485	IGFBP2	insulin like growth factor binding protein 2	-3.61348	2.93271	-15.185	2.26874e-09	1.23665e-06	11.1398
2039	DMTN	dematin actin binding protein	-1.60841	5.12197	-14.9112	2.81097e-09	1.4412e-06	11.862
5270	SERPINE2	serpin family E member 2	1.54877	4.57095	14.8874	2.86433e-09	1.4412e-06	11.8434
6659	SOX4	SRY-box transcription factor 4	1.11931	6.05673	14.722	3.26672e-09	1.552e-06	11.6818
3398	ID2	inhibitor of DNA binding 2	1.52458	4.18602	14.6702	3.40463e-09	1.552e-06	11.6633
347902	AMIGO2	adhesion molecule with Ig like domain 2	1.70637	4.4421	14.6572	3.44046e-09	1.552e-06	11.6606
83700	JAM3	junctional adhesion molecule 3	2.81911	2.02258	14.582	3.65482e-09	1.59375e-06	11.0265
23596	OPN3	opsin 3	1.14687	5.79044	14.541	3.77751e-09	1.59411e-06	11.5437
2131	EXT1	exostosin glycosyltransferase 1	1.04691	6.77202	14.2714	4.70445e-09	1.92324e-06	11.2844
2034	EPAS1	endothelial PAS domain protein 1	1.07545	7.24858	14.0237	5.77475e-09	2.28925e-06	11.0627
80114	BICC1	BicC family RNA binding protein 1	1.23387	5.36674	13.9573	6.10436e-09	2.34874e-06	11.0729
4052	LTBP1	latent transforming growth factor beta binding protein 1	1.30605	4.90271	13.8163	6.87289e-09	2.51311e-06	10.9693
9315	NREP	neuronal regeneration related protein	3.31631	1.84044	13.8009	6.96297e-09	2.51311e-06	10.3649
347252	IGFBPL1	insulin like growth factor binding protein like 1	-1.02954	6.72001	-13.7766	7.10786e-09	2.51311e-06	10.8734
170689	ADAMTS15	ADAM metallopeptidase with thrombospondin type 1 motif 15	1.41544	4.60587	13.7425	7.31613e-09	2.51868e-06	10.9136
8613	PLPP3	phospholipid phosphatase 3	1.02293	6.16027	13.4937	9.05271e-09	3.03661e-06	10.6351
8743	TNFSF10	TNF superfamily member 10	2.85194	1.73988	13.3955	9.85546e-09	3.22323e-06	10.0768
10221	TRIB1	tribbles pseudokinase 1	1.40978	4.34264	13.3087	1.06294e-08	3.39154e-06	10.5451
978	CDA	cytidine deaminase	1.08803	5.91128	13.1742	1.19606e-08	3.72543e-06	10.3616
10763	NES	nestin	-1.49701	4.71213	-13.1333	1.23997e-08	3.7724e-06	10.3932
374	AREG	amphiregulin	-1.16656	6.51743	-13.0523	1.33231e-08	3.96119e-06	10.2394
157570	ESCO2	establishment of sister chromatid cohesion N-acetyltransferase 2	-1.13169	6.03436	-13.0078	1.38615e-08	4.02969e-06	10.2242
19	ABCA1	ATP binding cassette subfamily A member 1	1.36225	4.43179	12.9103	1.51235e-08	4.27102e-06	10.1918
972	CD74	CD74 molecule	-2.4593	3.1909	-12.8941	1.53446e-08	4.27102e-06	9.96094
378706	RN7SL2	RNA component of signal recognition particle 7SL2	3.27017	3.42324	16.4914	1.74592e-08	4.75835e-06	9.9965
6768	ST14	ST14 transmembrane serine protease matriptase	-2.40016	2.95231	-12.6864	1.85146e-08	4.91757e-06	9.72553
258010	SVIP	small VCP interacting protein	-2.03727	3.12038	-12.6699	1.87952e-08	4.91757e-06	9.81291
11031	RAB31	RAB31, member RAS oncogene family	0.906392	9.14535	12.6227	1.96237e-08	5.03368e-06	9.79307
10397	NDRG1	N-myc downstream regulated 1	0.89262	7.57001	12.5023	2.19184e-08	5.51417e-06	9.67576
9915	ARNT2	aryl hydrocarbon receptor nuclear translocator 2	-1.35697	4.715	-12.4221	2.36065e-08	5.82679e-06	9.75104
2941	GSTA4	glutathione S-transferase alpha 4	1.19023	4.93846	12.3927	2.42587e-08	5.87691e-06	9.693
4133	MAP2	microtubule associated protein 2	1.70806	3.22228	12.3724	2.47209e-08	5.87997e-06	9.68834
493	ATP2B4	ATPase plasma membrane Ca2+ transporting 4	0.93877	8.90411	12.3009	2.64266e-08	6.03322e-06	9.48186
114907	FBXO32	F-box protein 32	1.8209	2.89816	12.2978	2.65033e-08	6.03322e-06	9.58714
53826	FXYD6	FXYD domain containing ion transport regulator 6	-2.96643	2.98985	-12.3967	2.67487e-08	6.03322e-06	9.3225
9060	PAPSS2	3'-phosphoadenosine 5'-phosphosulfate synthase 2	0.879107	6.85498	12.2544	2.76024e-08	6.12025e-06	9.45321
27443	CECR2	CECR2 histone acetyl-lysine reader	-1.73035	4.07133	-12.2104	2.87679e-08	6.27235e-06	9.55617
23231	SEL1L3	SEL1L family member 3	0.93043	7.59495	12.169	2.99118e-08	6.38573e-06	9.35241
1435	CSF1	colony stimulating factor 1	1.51889	6.48956	14.349	3.02641e-08	6.38573e-06	9.58328
125488	TTC39C	tetratricopeptide repeat domain 39C	0.889774	6.50316	12.0465	3.3598e-08	6.97666e-06	9.26422
3487	IGFBP4	insulin like growth factor binding protein 4	0.899762	7.424	12.0184	3.45089e-08	7.05384e-06	9.20609
56180	MOSPD1	motile sperm domain containing 1	1.19282	4.89739	11.9309	3.75247e-08	7.55227e-06	9.25149
4552	MTRR	5-methyltetrahydrofolate-homocysteine methyltransferase reductase	0.920193	7.4501	11.8886	3.90817e-08	7.74646e-06	9.07622
6029	RN7SL1	RNA component of signal recognition particle 7SL1	3.0763	2.66914	13.6552	4.50099e-08	8.72965e-06	9.00606
6692	SPINT1	serine peptidase inhibitor, Kunitz type 1	-1.17147	5.13285	-11.7344	4.53766e-08	8.72965e-06	9.06884
960	CD44	CD44 molecule (Indian blood group)	0.861626	7.44011	11.6804	4.78275e-08	9.06781e-06	8.86566
11231	SEC63	SEC63 homolog, protein translocation regulator	0.922511	6.40421	11.641	4.97111e-08	9.18277e-06	8.863
7552	ZNF711	zinc finger protein 711	1.61488	3.2714	11.6243	5.05294e-08	9.18277e-06	9.00011
54894	RNF43	ring finger protein 43	-1.78338	3.21783	-11.6241	5.05397e-08	9.18277e-06	8.94327
30061	SLC40A1	solute carrier family 40 member 1	-4.90561	-0.156041	-11.5854	5.24979e-08	9.35388e-06	6.64481
7358	UGDH	UDP-glucose 6-dehydrogenase	0.812727	9.21296	11.5513	5.4293e-08	9.35388e-06	8.73467
4208	MEF2C	myocyte enhancer factor 2C	3.44185	0.0187381	11.546	5.45787e-08	9.35388e-06	7.71141
9582	APOBEC3B	apolipoprotein B mRNA editing enzyme catalytic subunit 3B	-1.17623	4.67246	-11.5387	5.49726e-08	9.35388e-06	8.90109
23621	BACE1	beta-secretase 1	0.831326	6.83287	11.5372	5.50565e-08	9.35388e-06	8.73611
84159	ARID5B	AT-rich interaction domain 5B	1.19053	4.53643	11.4856	5.79417e-08	9.71786e-06	8.83269
7453	WARS1	tryptophanyl-tRNA synthetase 1	0.862279	7.57661	11.4586	5.95143e-08	9.73594e-06	8.63551
2634	GBP2	guanylate binding protein 2	1.45872	3.77998	11.4582	5.95379e-08	9.73594e-06	8.84063
90427	BMF	Bcl2 modifying factor	1.25873	4.55248	11.2917	7.03158e-08	1.13374e-05	8.635
201895	SMIM14	small integral membrane protein 14	0.844266	8.31705	11.2812	7.10648e-08	1.13374e-05	8.44728
23657	SLC7A11	solute carrier family 7 member 11	0.854139	7.43506	11.2367	7.43232e-08	1.17031e-05	8.40596
80830	APOL6	apolipoprotein L6	1.1377	4.78144	11.2132	7.6116e-08	1.17031e-05	8.53777
5654	HTRA1	HtrA serine peptidase 1	0.952517	5.69408	11.2124	7.61743e-08	1.17031e-05	8.46747
57493	HEG1	heart development protein with EGF like domains 1	0.842193	7.15914	11.202	7.69828e-08	1.17031e-05	8.3758
122060	SLAIN1	SLAIN motif family member 1	1.56213	3.11447	11.1912	7.78301e-08	1.17031e-05	8.57435
26471	NUPR1	nuclear protein 1, transcriptional regulator	1.56004	3.23726	11.1317	8.26701e-08	1.2177e-05	8.5188
1284	COL4A2	collagen type IV alpha 2 chain	2.23632	5.58732	16.4157	8.28432e-08	1.2177e-05	8.80149
11237	RNF24	ring finger protein 24	1.14591	4.86599	11.0944	8.58813e-08	1.24833e-05	8.40783
1296	COL8A2	collagen type VIII alpha 2 chain	-2.06431	2.6266	-11.0661	8.8397e-08	1.27078e-05	8.28653
55034	MOCOS	molybdenum cofactor sulfurase	0.933059	5.49174	10.99	9.55734e-08	1.34198e-05	8.24851
57016	AKR1B10	aldo-keto reductase family 1 member B10	2.18959	2.08139	10.9806	9.65067e-08	1.34198e-05	8.24231
84561	SLC12A8	solute carrier family 12 member 8	1.09825	4.70696	10.9719	9.73754e-08	1.34198e-05	8.29171
8631	SKAP1	src kinase associated phosphoprotein 1	-1.72067	3.42684	-10.9711	9.74532e-08	1.34198e-05	8.34345
9423	NTN1	netrin 1	-1.42426	4.78763	-10.9595	1.02602e-07	1.39817e-05	8.27261
56261	GPCPD1	glycerophosphocholine phosphodiesterase 1	1.09274	4.51316	10.8733	1.07819e-07	1.44356e-05	8.20259
2052	EPHX1	epoxide hydrolase 1	0.775484	7.42979	10.8704	1.0814e-07	1.44356e-05	8.01395
81704	DOCK8	dedicator of cytokinesis 8	-2.18968	2.64542	-10.8114	1.14991e-07	1.51951e-05	8.04331
3091	HIF1A	hypoxia inducible factor 1 subunit alpha	0.780568	9.11952	10.7736	1.19624e-07	1.55241e-05	7.90896
4162	MCAM	melanoma cell adhesion molecule	1.01789	5.27386	10.7717	1.19854e-07	1.55241e-05	8.03233
54541	DDIT4	DNA damage inducible transcript 4	0.774138	7.50356	10.7375	1.24232e-07	1.59333e-05	7.86756
22936	ELL2	elongation factor for RNA polymerase II 2	0.903898	5.82546	10.6214	1.40382e-07	1.76445e-05	7.82393
51090	PLLP	plasmolipin	-1.10733	4.63591	-10.6174	1.40989e-07	1.76445e-05	7.94844
112399	EGLN3	egl-9 family hypoxia inducible factor 3	1.57089	3.02409	10.6131	1.4162e-07	1.76445e-05	7.9885
1958	EGR1	early growth response 1	-1.81659	5.03428	-12.5594	1.43373e-07	1.76944e-05	8.10744
401498	TMEM215	transmembrane protein 215	1.23428	4.01739	10.5623	1.49459e-07	1.82731e-05	7.90623
285195	SLC9A9	solute carrier family 9 member A9	2.20103	1.4135	10.5388	1.53253e-07	1.85635e-05	7.66225
4651	MYO10	myosin X	0.778537	6.98496	10.4911	1.61253e-07	1.93533e-05	7.60905
3696	ITGB8	integrin subunit beta 8	3.09223	0.104402	10.4576	1.67131e-07	1.97445e-05	6.98649
26353	HSPB8	heat shock protein family B (small) member 8	-5.10362	-1.99218	-10.4554	1.67531e-07	1.97445e-05	5.70013
6498	SKIL	SKI like proto-oncogene	0.910711	5.54307	10.3924	1.79256e-07	2.09378e-05	7.59339
5795	PTPRJ	protein tyrosine phosphatase receptor type J	0.763222	6.6184	10.3713	1.83386e-07	2.12306e-05	7.49135
2188	FANCF	FA complementation group F	-2.12326	2.18738	-10.3512	1.87395e-07	2.15044e-05	7.49341
63976	PRDM16	PR/SET domain 16	-5.15424	-1.17038	-10.326	1.92583e-07	2.19075e-05	5.77647
6641	SNTB1	syntrophin beta 1	1.1244	4.43306	10.2969	1.9875e-07	2.24142e-05	7.58489
7328	UBE2H	ubiquitin conjugating enzyme E2 H	0.718341	8.4377	10.2578	2.07371e-07	2.3073e-05	7.32741
9448	MAP4K4	mitogen-activated protein kinase kinase kinase kinase 4	0.758551	7.30958	10.2522	2.08651e-07	2.3073e-05	7.32928
55964	SEPTIN3	septin 3	-1.22251	5.04262	-10.2418	2.11021e-07	2.3073e-05	7.50656
595	CCND1	cyclin D1	-0.926165	6.91566	-10.2391	2.11647e-07	2.3073e-05	7.34184
57692	MAGEE1	MAGE family member E1	-5.42449	-1.79398	-10.2492	2.1715e-07	2.34773e-05	5.60918
90102	PHLDB2	pleckstrin homology like domain family B member 2	0.730917	8.12104	10.1796	2.2585e-07	2.42178e-05	7.23714
6335	SCN9A	sodium voltage-gated channel alpha subunit 9	1.5602	2.59885	10.166	2.29255e-07	2.43831e-05	7.50482
11264	PXMP4	peroxisomal membrane protein 4	-1.77558	2.8636	-10.1125	2.43136e-07	2.55636e-05	7.41912
5154	PDGFA	platelet derived growth factor subunit A	-1.97418	2.64624	-10.1082	2.44263e-07	2.55636e-05	7.37263
55753	OGDHL	oxoglutarate dehydrogenase L	-2.27695	2.13451	-10.088	2.49778e-07	2.58244e-05	7.20667
2688	GH1	growth hormone 1	7.16064	-0.72145	13.9823	2.51322e-07	2.58244e-05	5.65717
55161	TMEM33	transmembrane protein 33	0.784016	6.33954	10.0775	2.52677e-07	2.58244e-05	7.17399
23531	MMD	monocyte to macrophage differentiation associated	0.804124	6.55773	10.0648	2.56253e-07	2.59869e-05	7.14538
57561	ARRDC3	arrestin domain containing 3	0.83993	6.41612	10.0555	2.58896e-07	2.6053e-05	7.14351
6781	STC1	stanniocalcin 1	-1.37684	3.82975	-10.0484	2.6095e-07	2.60592e-05	7.38146
91662	NLRP12	NLR family pyrin domain containing 12	3.05585	0.462958	10.0236	2.68196e-07	2.65799e-05	6.80636
200634	KRTCAP3	keratinocyte associated protein 3	-2.35243	1.80344	-10.0166	2.70293e-07	2.65862e-05	7.02486
64798	DEPTOR	DEP domain containing MTOR interacting protein	1.32672	3.3525	10.0001	2.75296e-07	2.68763e-05	7.32857
158135	TTLL11	tubulin tyrosine ligase like 11	1.02369	4.63004	9.98155	2.81032e-07	2.7233e-05	7.2123
8829	NRP1	neuropilin 1	0.693529	8.08494	9.96346	2.86746e-07	2.75825e-05	6.98685
831	CAST	calpastatin	-0.735814	7.88872	-9.95251	2.90267e-07	2.77173e-05	6.97507
1645	AKR1C1	aldo-keto reductase family 1 member C1	2.19821	1.26841	9.91285	3.03411e-07	2.87625e-05	7.02276
116362	RBP7	retinol binding protein 7	-1.59498	3.54898	-9.90021	3.07734e-07	2.89259e-05	7.22728
6538	SLC6A11	solute carrier family 6 member 11	-3.27437	0.975774	-9.89493	3.09557e-07	2.89259e-05	6.35774
8671	SLC4A4	solute carrier family 4 member 4	-0.800015	6.13603	-9.88253	3.13888e-07	2.91226e-05	6.98403
4121	MAN1A1	mannosidase alpha class 1A member 1	1.09507	4.01374	9.86725	3.19317e-07	2.91366e-05	7.13696
7422	VEGFA	vascular endothelial growth factor A	0.703633	7.79117	9.86266	3.20966e-07	2.91366e-05	6.86981
3851	KRT4	keratin 4	-2.8642	1.50621	-9.85275	3.24559e-07	2.91366e-05	6.67226
57595	PDZD4	PDZ domain containing 4	-2.64925	1.63208	-9.851	3.25199e-07	2.91366e-05	6.75777
5087	PBX1	PBX homeobox 1	-3.18354	0.749794	-9.84892	3.2596e-07	2.91366e-05	6.20564
79983	POF1B	POF1B actin binding protein	1.8101	2.55285	9.84499	3.27403e-07	2.91366e-05	7.15802
51279	C1RL	complement C1r subcomponent like	0.747435	6.07046	9.79976	3.44519e-07	3.04526e-05	6.87045
23769	FLRT1	fibronectin leucine rich transmembrane protein 1	1.95391	2.14631	9.78669	3.4964e-07	3.06979e-05	7.06244
10076	PTPRU	protein tyrosine phosphatase receptor type U	-1.89359	2.51259	-9.76736	3.57367e-07	3.11672e-05	7.00326
57161	PELI2	pellino E3 ubiquitin protein ligase family member 2	1.70452	2.18927	9.73566	3.70434e-07	3.18864e-05	7.01432
4643	MYO1E	myosin IE	0.771217	7.06759	9.73553	3.70489e-07	3.18864e-05	6.73559
4253	MIA2	MIA SH3 domain ER export factor 2	0.847176	6.27078	9.72123	3.76551e-07	3.21963e-05	6.76234
5578	PRKCA	protein kinase C alpha	0.761726	7.4288	9.67236	3.98087e-07	3.38167e-05	6.64977
23114	NFASC	neurofascin	-1.64002	2.85559	-9.65746	4.04912e-07	3.41745e-05	6.93939
7071	KLF10	Kruppel like factor 10	0.89745	5.07665	9.62604	4.19721e-07	3.50933e-05	6.7555
5265	SERPINA1	serpin family A member 1	1.8378	1.9275	9.62223	4.21555e-07	3.50933e-05	6.86192
6505	SLC1A1	solute carrier family 1 member 1	1.23164	3.46817	9.6175	4.23845e-07	3.50933e-05	6.89071
79962	DNAJC22	DnaJ heat shock protein family (Hsp40) member C22	-2.14582	2.05227	-9.6106	4.27208e-07	3.51492e-05	6.7258
5325	PLAGL1	PLAG1 like zinc finger 1	-1.34933	3.72104	-9.58027	4.4234e-07	3.60915e-05	6.8594
8038	ADAM12	ADAM metallopeptidase domain 12	1.64801	2.20594	9.57666	4.44178e-07	3.60915e-05	6.84393
55190	NUDT11	nudix hydrolase 11	-3.49484	0.676023	-9.56644	4.49428e-07	3.62927e-05	5.84796
359948	IRF2BP2	interferon regulatory factor 2 binding protein 2	0.676336	7.41113	9.54201	4.62246e-07	3.70988e-05	6.49303
139818	DOCK11	dedicator of cytokinesis 11	0.846079	5.68697	9.51419	4.77326e-07	3.80755e-05	6.56316
868	CBLB	Cbl proto-oncogene B	0.978842	4.23691	9.50229	4.83931e-07	3.83684e-05	6.69299
9823	ARMCX2	armadillo repeat containing X-linked 2	-1.23573	3.78618	-9.4837	4.94454e-07	3.89666e-05	6.74241
8848	TSC22D1	TSC22 domain family member 1	0.681359	7.49256	9.44178	5.19094e-07	4.06634e-05	6.36969
2563	GABRD	gamma-aminobutyric acid type A receptor subunit delta	-2.3414	2.07446	-9.41068	5.38218e-07	4.19106e-05	6.50519
3673	ITGA2	integrin subunit alpha 2	0.951663	5.90364	9.4604	5.50365e-07	4.23579e-05	6.40737
7138	TNNT1	troponin T1, slow skeletal type	-1.00291	4.99541	-9.39142	5.50439e-07	4.23579e-05	6.51862
2162	F13A1	coagulation factor XIII A chain	-1.48894	3.04172	-9.37554	5.60743e-07	4.2656e-05	6.6379
221184	CPNE2	copine 2	-0.787346	6.37158	-9.3754	5.60834e-07	4.2656e-05	6.35847
10602	CDC42EP3	CDC42 effector protein 3	0.764745	5.72276	9.33403	5.88653e-07	4.44906e-05	6.34175
115265	DDIT4L	DNA damage inducible transcript 4 like	1.133	3.86195	9.32954	5.91757e-07	4.44906e-05	6.52287
386597	GRASLND	glycosaminoglycan regulatory associated long non-coding RNA	-4.87845	-2.12261	-9.30269	6.10708e-07	4.56244e-05	4.90153
162394	SLFN5	schlafen family member 5	0.984324	5.07736	9.29838	6.13812e-07	4.56244e-05	6.36135
3075	CFH	complement factor H	2.55304	0.868858	9.26891	6.35479e-07	4.66155e-05	6.25761
22949	PTGR1	prostaglandin reductase 1	0.973037	8.4847	10.1504	6.3573e-07	4.66155e-05	6.30513
57530	CGN	cingulin	-0.795881	5.61578	-9.26354	6.39514e-07	4.66155e-05	6.29304
5337	PLD1	phospholipase D1	0.931145	4.59547	9.25668	6.44708e-07	4.66155e-05	6.36169
5226	PGD	phosphogluconate dehydrogenase	0.685968	8.00644	9.25635	6.44963e-07	4.66155e-05	6.13678
1026	CDKN1A	cyclin dependent kinase inhibitor 1A	0.810533	5.75916	9.24314	6.55096e-07	4.68521e-05	6.22677
29015	SLC43A3	solute carrier family 43 member 3	-1.14416	4.03325	-9.24219	6.55834e-07	4.68521e-05	6.43738
56101	PCDHGB5	protocadherin gamma subfamily B, 5	1.16756	3.48927	9.23814	6.58981e-07	4.68521e-05	6.44499
3757	KCNH2	potassium voltage-gated channel subfamily H member 2	-2.52823	1.41287	-9.18738	6.99803e-07	4.94855e-05	6.05943
56896	DPYSL5	dihydropyrimidinase like 5	-1.49387	3.0924	-9.17902	7.06782e-07	4.97104e-05	6.41297
9766	SUSD6	sushi domain containing 6	0.981809	4.75001	9.12945	7.49728e-07	5.24489e-05	6.18914
1591	CYP24A1	cytochrome P450 family 24 subfamily A member 1	1.10924	3.55627	9.1148	7.62942e-07	5.28791e-05	6.29169
1289	COL5A1	collagen type V alpha 1 chain	-4.99467	-2.05316	-9.17449	7.67616e-07	5.28791e-05	4.76595
83478	ARHGAP24	Rho GTPase activating protein 24	1.73631	2.48366	9.10926	7.68004e-07	5.28791e-05	6.33069
547	KIF1A	kinesin family member 1A	-4.72176	-1.42831	-9.1007	7.759e-07	5.3143e-05	4.86158
148252	DIRAS1	DIRAS family GTPase 1	-1.19651	3.81133	-9.03517	8.39298e-07	5.71859e-05	6.2079
217	ALDH2	aldehyde dehydrogenase 2 family member	0.667858	6.92567	9.02978	8.44754e-07	5.72594e-05	5.87709
4038	LRP4	LDL receptor related protein 4	-2.07548	2.14734	-9.02193	8.52761e-07	5.73493e-05	6.12961
114088	TRIM9	tripartite motif containing 9	1.11368	4.04759	9.0199	8.54847e-07	5.73493e-05	6.12971
6374	CXCL5	C-X-C motif chemokine ligand 5	-4.68252	-1.08711	-9.01568	8.86703e-07	5.91829e-05	4.81579
2203	FBP1	fructose-bisphosphatase 1	-1.43644	3.01233	-8.98263	8.94122e-07	5.93751e-05	6.18315
2244	FGB	fibrinogen beta chain	-1.66833	3.10297	-8.97278	9.04823e-07	5.97823e-05	6.17153
57464	STRIP2	striatin interacting protein 2	0.837365	6.12643	8.94727	9.33173e-07	6.08583e-05	5.82512
8780	RIOK3	RIO kinase 3	0.793377	6.22352	8.94595	9.34663e-07	6.08583e-05	5.81556
5168	ENPP2	ectonucleotide pyrophosphatase/phosphodiesterase 2	1.58579	2.13561	8.9456	9.35065e-07	6.08583e-05	6.12898
3700	ITIH4	inter-alpha-trypsin inhibitor heavy chain 4	2.01643	1.24875	8.93017	9.52709e-07	6.14778e-05	6.00162
57132	CHMP1B	charged multivesicular body protein 1B	0.684521	8.37558	8.92907	9.53981e-07	6.14778e-05	5.72654
54941	RNF125	ring finger protein 125	0.891556	4.36523	8.91212	9.73798e-07	6.19656e-05	5.96225
27242	TNFRSF21	TNF receptor superfamily member 21	0.687706	6.25703	8.91093	9.7521e-07	6.19656e-05	5.76859
158401	SHOC1	shortage in chiasmata 1	0.750756	5.38678	8.90855	9.78034e-07	6.19656e-05	5.8464
196	AHR	aryl hydrocarbon receptor	0.647131	6.63157	8.90343	9.84136e-07	6.19656e-05	5.73259
26959	HBP1	HMG-box transcription factor 1	0.736057	6.46813	8.90251	9.85235e-07	6.19656e-05	5.74212
8835	SOCS2	suppressor of cytokine signaling 2	-0.769774	5.74126	-8.87045	1.02444e-06	6.41228e-05	5.78886
2355	FOSL2	FOS like 2, AP-1 transcription factor subunit	0.718143	7.38281	8.86444	1.03196e-06	6.42864e-05	5.65142
2908	NR3C1	nuclear receptor subfamily 3 group C member 1	0.634301	8.0895	8.83707	1.06702e-06	6.60901e-05	5.60799
51129	ANGPTL4	angiopoietin like 4	-2.87979	1.02154	-8.83401	1.07102e-06	6.60901e-05	5.50863
143686	SESN3	sestrin 3	0.674649	6.63863	8.81437	1.09706e-06	6.7148e-05	5.61833
1374	CPT1A	carnitine palmitoyltransferase 1A	-0.779749	6.16328	-8.81335	1.09843e-06	6.7148e-05	5.67444
26022	TMEM98	transmembrane protein 98	-0.762472	5.88554	-8.78661	1.13504e-06	6.90632e-05	5.66682
160428	ALDH1L2	aldehyde dehydrogenase 1 family member L2	0.838559	5.14079	8.73021	1.21658e-06	7.3682e-05	5.64535
23670	CEMIP2	cell migration inducing hyaluronidase 2	0.623383	8.11162	8.72572	1.22334e-06	7.375e-05	5.46438
7546	ZIC2	Zic family member 2	-3.70455	0.296675	-8.71283	1.24296e-06	7.44776e-05	4.85
4311	MME	membrane metalloendopeptidase	2.03441	1.34833	8.71033	1.2468e-06	7.44776e-05	5.77418
6302	TSPAN31	tetraspanin 31	-2.34782	1.20241	-8.70179	1.26002e-06	7.47624e-05	5.51997
285527	FRYL	FRY like transcription coactivator	0.748797	7.0908	8.6994	1.26377e-06	7.47624e-05	5.44811
55568	GALNT10	polypeptide N-acetylgalactosaminyltransferase 10	0.73793	5.41645	8.69286	1.27402e-06	7.47624e-05	5.56808
84913	ATOH8	atonal bHLH transcription factor 8	1.65065	2.19567	8.6926	1.27442e-06	7.47624e-05	5.83361
4891	SLC11A2	solute carrier family 11 member 2	0.68163	6.86918	8.67214	1.30713e-06	7.63384e-05	5.42198
157313	CDCA2	cell division cycle associated 2	-0.629962	7.42845	-8.66475	1.31916e-06	7.64233e-05	5.39613
54880	BCOR	BCL6 corepressor	-0.678793	6.56635	-8.66344	1.32129e-06	7.64233e-05	5.44379
2683	B4GALT1	beta-1,4-galactosyltransferase 1	0.602361	8.73057	8.66051	1.3261e-06	7.64233e-05	5.38305
55601	DDX60	DExD/H-box helicase 60	1.00525	3.92284	8.65428	1.33641e-06	7.6469e-05	5.68591
58524	DMRT3	doublesex and mab-3 related transcription factor 3	-3.70549	-0.271117	-8.65296	1.33859e-06	7.6469e-05	4.60204
2119	ETV5	ETS variant transcription factor 5	-0.780629	5.50021	-8.60464	1.4215e-06	8.05357e-05	5.47455
4940	OAS3	2'-5'-oligoadenylate synthetase 3	-1.05724	5.11663	-8.73676	1.42209e-06	8.05357e-05	5.55149
10673	TNFSF13B	TNF superfamily member 13b	3.15301	-0.552811	8.5922	1.44373e-06	8.0796e-05	5.01814
54940	OCIAD1	OCIA domain containing 1	0.720262	7.56334	8.59219	1.44375e-06	8.0796e-05	5.29503
8538	BARX2	BARX homeobox 2	1.83909	1.42604	8.58951	1.44859e-06	8.0796e-05	5.64915
26577	PCOLCE2	procollagen C-endopeptidase enhancer 2	0.930016	4.53344	8.58796	1.45139e-06	8.0796e-05	5.53142
5502	PPP1R1A	protein phosphatase 1 regulatory inhibitor subunit 1A	-3.87185	-0.787897	-8.55883	1.50521e-06	8.32352e-05	4.47188
55790	CSGALNACT1	chondroitin sulfate N-acetylgalactosaminyltransferase 1	-1.02694	4.62746	-8.55738	1.50793e-06	8.32352e-05	5.52203
3672	ITGA1	integrin subunit alpha 1	1.54158	2.3341	8.52656	1.56732e-06	8.61502e-05	5.63524
166647	ADGRA3	adhesion G protein-coupled receptor A3	0.675291	5.90513	8.51796	1.58432e-06	8.66718e-05	5.29162
360	AQP3	aquaporin 3 (Gill blood group)	0.744138	5.65981	8.51508	1.59007e-06	8.66718e-05	5.31155
4883	NPR3	natriuretic peptide receptor 3	1.25433	2.66926	8.50822	1.60384e-06	8.70597e-05	5.60572
84961	FBXL20	F-box and leucine rich repeat protein 20	0.788933	5.27841	8.48078	1.66017e-06	8.97452e-05	5.30712
3093	UBE2K	ubiquitin conjugating enzyme E2 K	0.59215	7.56682	8.47743	1.66719e-06	8.97541e-05	5.14316
51719	CAB39	calcium binding protein 39	0.603928	7.16201	8.4622	1.69951e-06	9.11186e-05	5.13387
79627	OGFRL1	opioid growth factor receptor like 1	0.647837	6.7273	8.45208	1.72137e-06	9.1914e-05	5.14075
85352	SHISAL1	shisa like 1	0.627358	6.78079	8.4468	1.73289e-06	9.21529e-05	5.13072
683	BST1	bone marrow stromal cell antigen 1	2.08079	1.16344	8.42822	1.77407e-06	9.39609e-05	5.42193
56477	CCL28	C-C motif chemokine ligand 28	-1.09453	3.74872	-8.40823	1.81955e-06	9.57723e-05	5.42836
7114	TMSB4X	thymosin beta 4 X-linked	0.688364	7.46253	8.40678	1.82291e-06	9.57723e-05	5.052
4053	LTBP2	latent transforming growth factor beta binding protein 2	0.977392	6.44439	9.343	1.87197e-06	9.79562e-05	5.25639
55701	ARHGEF40	Rho guanine nucleotide exchange factor 40	-1.08197	4.34016	-8.36874	1.91313e-06	9.97112e-05	5.31308
79366	HMGN5	high mobility group nucleosome binding domain 5	1.33297	2.63948	8.32135	2.03223e-06	0.000105499	5.37283
847	CAT	catalase	0.643728	6.65084	8.30038	2.08746e-06	0.000107614	4.94311
9334	B4GALT5	beta-1,4-galactosyltransferase 5	0.601939	7.47777	8.29964	2.08943e-06	0.000107614	4.90789
27074	LAMP3	lysosomal associated membrane protein 3	-1.17421	3.39107	-8.29195	2.11009e-06	0.000108252	5.31276
323	APBB2	amyloid beta precursor protein binding family B member 2	0.590326	6.95895	8.28241	2.13604e-06	0.000109155	4.90218
53833	IL20RB	interleukin 20 receptor subunit beta	1.38036	2.32185	8.25199	2.22106e-06	0.000113058	5.29495
3909	LAMA3	laminin subunit alpha 3	0.577887	8.5103	8.24684	2.23583e-06	0.000113369	4.83244
26037	SIPA1L1	signal induced proliferation associated 1 like 1	0.636803	6.69466	8.24231	2.24888e-06	0.00011359	4.8623
2192	FBLN1	fibulin 1	-1.33832	4.68956	-9.14464	2.30781e-06	0.000116118	5.24958
694	BTG1	BTG anti-proliferation factor 1	0.631918	6.50115	8.20672	2.35434e-06	0.000117971	4.82704
9663	LPIN2	lipin 2	0.586669	6.77623	8.20399	2.36267e-06	0.000117971	4.80576
3897	L1CAM	L1 cell adhesion molecule	-2.12369	1.92631	-8.19081	2.40319e-06	0.000119538	5.14424
57205	ATP10D	ATPase phospholipid transporting 10D (putative)	0.713705	5.52377	8.16854	2.47342e-06	0.000122565	4.86501
2260	FGFR1	fibroblast growth factor receptor 1	-0.639815	7.01405	-8.11307	2.65798e-06	0.000131214	4.68001
84171	LOXL4	lysyl oxidase like 4	-2.07999	1.31679	-8.10477	2.68683e-06	0.000132139	4.93139
56154	TEX15	testis expressed 15, meiosis and synapsis associated	-0.735504	5.93889	-8.07646	2.78779e-06	0.000136591	4.72247
25960	ADGRA2	adhesion G protein-coupled receptor A2	-1.46042	2.78932	-8.07029	2.81031e-06	0.000137181	5.06532
5873	RAB27A	RAB27A, member RAS oncogene family	0.732226	5.3486	8.05844	2.85415e-06	0.000138803	4.73514
79838	TMC5	transmembrane channel like 5	-0.716788	5.51186	-8.05355	2.87245e-06	0.000138877	4.73871
571	BACH1	BTB domain and CNC homolog 1	0.630375	6.17044	8.05236	2.87691e-06	0.000138877	4.64351
55276	PGM2	phosphoglucomutase 2	0.673396	5.84175	8.04901	2.88956e-06	0.000138975	4.66952
27143	PALD1	phosphatase domain containing paladin 1	-1.24385	3.66785	-8.02751	2.97203e-06	0.000141999	4.94536
255394	TCP11L2	t-complex 11 like 2	0.994083	3.46061	8.02697	2.97415e-06	0.000141999	4.92086
22836	RHOBTB3	Rho related BTB domain containing 3	0.567005	7.33466	8.01812	3.00882e-06	0.000143132	4.52836
115207	KCTD12	potassium channel tetramerization domain containing 12	2.17183	0.568488	8.00288	3.0696e-06	0.000145495	4.81382
29993	PACSIN1	protein kinase C and casein kinase substrate in neurons 1	-1.7621	2.16536	-7.99574	3.09853e-06	0.000146336	4.95108
6272	SORT1	sortilin 1	-0.570009	7.04073	-7.99111	3.11743e-06	0.000146698	4.5099
3428	IFI16	interferon gamma inducible protein 16	1.83626	1.45966	7.96208	3.23886e-06	0.000151867	4.9032
55872	PBK	PDZ binding kinase	-0.624794	7.11174	-7.93228	3.36875e-06	0.000157393	4.42558
55619	DOCK10	dedicator of cytokinesis 10	0.74923	5.22812	7.92889	3.38389e-06	0.000157538	4.57161
100506190	LINC00963	long intergenic non-protein coding RNA 963	0.624348	5.83134	7.92416	3.4051e-06	0.000157963	4.4992
7162	TPBG	trophoblast glycoprotein	0.6538	6.11252	7.91803	3.43283e-06	0.000158687	4.4636
58512	DLGAP3	DLG associated protein 3	-2.8241	0.418269	-7.90956	3.47153e-06	0.00015991	4.3327
23708	GSPT2	G1 to S phase transition 2	1.75349	1.26467	7.88125	3.60425e-06	0.000164917	4.7853
4854	NOTCH3	notch receptor 3	-1.28452	4.37326	-8.47168	3.60543e-06	0.000164917	4.77898
57631	LRCH2	leucine rich repeats and calponin homology domain containing 2	1.97339	1.09059	7.86771	3.66965e-06	0.00016727	4.74748
9180	OSMR	oncostatin M receptor	0.567054	9.72163	7.85138	3.7502e-06	0.000170001	4.30404
10150	MBNL2	muscleblind like splicing regulator 2	0.609248	6.36009	7.85031	3.75557e-06	0.000170001	4.34837
1829	DSG2	desmoglein 2	0.587976	9.35511	7.84456	3.78439e-06	0.000170715	4.28921
79072	FASTKD3	FAST kinase domains 3	0.690186	5.34213	7.84157	3.79952e-06	0.000170809	4.43797
9173	IL1RL1	interleukin 1 receptor like 1	2.53257	0.594042	7.83355	3.84033e-06	0.000172052	4.61764
6482	ST3GAL1	ST3 beta-galactoside alpha-2,3-sialyltransferase 1	1.22946	3.19061	7.82587	3.87986e-06	0.00017323	4.68061
1368	CPM	carboxypeptidase M	0.54773	7.67679	7.79697	4.03252e-06	0.000179434	4.21349
5660	PSAP	prosaposin	0.585674	11.3273	7.7904	4.06808e-06	0.000180402	4.2508
55841	WWC3	WWC family member 3	0.868894	4.52173	7.78694	4.08696e-06	0.000180627	4.46246
9628	RGS6	regulator of G protein signaling 6	1.57558	1.5271	7.78256	4.111e-06	0.000180863	4.68373
2012	EMP1	epithelial membrane protein 1	1.03034	3.19504	7.78093	4.11996e-06	0.000180863	4.61928
2113	ETS1	ETS proto-oncogene 1, transcription factor	0.601041	6.71878	7.7721	4.16898e-06	0.000182403	4.21336
11033	ADAP1	ArfGAP with dual PH domains 1	-3.0038	-0.117553	-7.76164	4.22789e-06	0.000184364	3.91742
83660	TLN2	talin 2	1.04587	3.47233	7.75454	4.26834e-06	0.000185033	4.55156
91947	ARRDC4	arrestin domain containing 4	1.06198	3.81886	7.75261	4.27944e-06	0.000185033	4.50587
4258	MGST2	microsomal glutathione S-transferase 2	0.992519	3.24328	7.75152	4.28567e-06	0.000185033	4.57409
10174	SORBS3	sorbin and SH3 domain containing 3	-1.03685	6.21268	-8.93171	4.37156e-06	0.000188121	4.48184
9066	SYT7	synaptotagmin 7	-1.04586	4.10741	-7.73048	4.40854e-06	0.00018909	4.48449
60681	FKBP10	FKBP prolyl isomerase 10	-0.902783	5.43814	-7.88197	4.46232e-06	0.000190771	4.33149
60676	PAPPA2	pappalysin 2	2.61622	-0.265361	7.71436	4.50526e-06	0.00019198	4.25018
7042	TGFB2	transforming growth factor beta 2	0.791518	4.8506	7.69957	4.59599e-06	0.00019521	4.29885
8638	OASL	2'-5'-oligoadenylate synthetase like	1.2913	4.49433	8.90575	4.65983e-06	0.000197281	4.56414
2040	STOM	stomatin	0.634422	7.01504	7.68136	4.71032e-06	0.000198723	4.06974
9568	GABBR2	gamma-aminobutyric acid type B receptor subunit 2	-2.65709	0.519589	-7.67917	4.72427e-06	0.000198723	4.15112
152831	KLB	klotho beta	-0.967641	4.22099	-7.67293	4.76433e-06	0.000199766	4.38638
10768	AHCYL1	adenosylhomocysteinase like 1	0.540587	8.27635	7.66928	4.78785e-06	0.000200111	4.03105
3956	LGALS1	galectin 1	-0.790632	7.84601	-8.25554	4.8322e-06	0.000201321	4.16082
23767	FLRT3	fibronectin leucine rich transmembrane protein 3	1.60558	1.94446	7.65995	4.8487e-06	0.000201367	4.53741
2114	ETS2	ETS proto-oncogene 2, transcription factor	0.544033	7.13122	7.64335	4.95895e-06	0.000205294	4.01055
83543	AIF1L	allograft inflammatory factor 1 like	-0.719472	5.23212	-7.62809	5.06261e-06	0.000208925	4.18283
4015	LOX	lysyl oxidase	1.47169	2.52866	7.61427	5.15856e-06	0.000211838	4.45534
51776	MAP3K20	mitogen-activated protein kinase kinase kinase 20	0.572709	8.46817	7.61326	5.1656e-06	0.000211838	3.95247
224	ALDH3A2	aldehyde dehydrogenase 3 family member A2	0.555362	7.69209	7.59804	5.27368e-06	0.000215594	3.93147
89795	NAV3	neuron navigator 3	1.18122	2.54079	7.59179	5.31875e-06	0.00021676	4.42338
5770	PTPN1	protein tyrosine phosphatase non-receptor type 1	0.559971	7.70394	7.56794	5.49445e-06	0.000223225	3.88826
79802	HHIPL2	HHIP like 2	1.03678	3.14958	7.55146	5.61948e-06	0.0002272	4.30991
9218	VAPA	VAMP associated protein A	0.599561	8.67335	7.54913	5.63742e-06	0.0002272	3.86248
192668	CYS1	cystin 1	-2.52005	1.61376	-7.70667	5.6444e-06	0.0002272	4.29984
10135	NAMPT	nicotinamide phosphoribosyltransferase	0.729995	8.72926	7.85205	5.7499e-06	0.000230737	3.91993
604	BCL6	BCL6 transcription repressor	0.675774	5.20596	7.53046	5.78323e-06	0.000230829	4.01657
11099	PTPN21	protein tyrosine phosphatase non-receptor type 21	-0.94818	3.64603	-7.52819	5.80128e-06	0.000230829	4.25769
1362	CPD	carboxypeptidase D	0.557401	9.22318	7.5277	5.80514e-06	0.000230829	3.83802
4026	LPP	LIM domain containing preferred translocation partner in lipoma	0.715509	7.87153	7.78788	5.87774e-06	0.000233008	3.88278
64859	NABP1	nucleic acid binding protein 1	0.942163	3.90272	7.49884	6.03948e-06	0.000238258	4.14128
6571	SLC18A2	solute carrier family 18 member A2	-1.9217	1.25998	-7.49798	6.04661e-06	0.000238258	4.21368
1364	CLDN4	claudin 4	1.55148	3.75104	8.90336	6.0654e-06	0.000238281	4.41268
10516	FBLN5	fibulin 5	-1.17176	3.09259	-7.48355	6.16772e-06	0.000241575	4.2627
6261	RYR1	ryanodine receptor 1	-1.14674	3.25155	-7.47762	6.21822e-06	0.000242171	4.23898
6097	RORC	RAR related orphan receptor C	1.47203	1.73708	7.47741	6.21996e-06	0.000242171	4.29569
132299	OCIAD2	OCIA domain containing 2	0.740368	5.2349	7.46998	6.28387e-06	0.000243933	3.92583
256472	TMEM151A	transmembrane protein 151A	-3.00967	0.295227	-7.46592	6.31916e-06	0.000244042	3.78567
56164	STK31	serine/threonine kinase 31	-2.04109	1.59416	-7.46536	6.32396e-06	0.000244042	4.2173
466	ATF1	activating transcription factor 1	0.625847	6.27284	7.45912	6.3786e-06	0.000245426	3.80056
10769	PLK2	polo like kinase 2	0.832139	5.07658	7.45541	6.41129e-06	0.000245665	3.92376
10398	MYL9	myosin light chain 9	-0.618683	6.69733	-7.45403	6.42349e-06	0.000245665	3.77518
22885	ABLIM3	actin binding LIM protein family member 3	0.636258	5.3706	7.4511	6.44948e-06	0.000245665	3.88327
283050	ZMIZ1-AS1	ZMIZ1 antisense RNA 1	1.60226	1.40539	7.44993	6.45994e-06	0.000245665	4.24892
348093	RBPMS2	RNA binding protein, mRNA processing factor 2	-1.03974	3.4389	-7.43966	6.55209e-06	0.000248447	4.16219
3064	HTT	huntingtin	0.63673	7.65468	7.43711	6.57521e-06	0.000248604	3.70072
10893	MMP24	matrix metallopeptidase 24	-0.785644	5.81509	-7.4546	6.70678e-06	0.000252848	3.8291
100133941	CD24	CD24 molecule	-0.55131	7.92394	-7.41486	6.78045e-06	0.00025489	3.6655
60312	AFAP1	actin filament associated protein 1	0.626254	7.63937	7.41201	6.80723e-06	0.000255164	3.66449
85463	ZC3H12C	zinc finger CCCH-type containing 12C	0.660044	5.70593	7.40131	6.90882e-06	0.000257923	3.77252
94241	TP53INP1	tumor protein p53 inducible nuclear protein 1	0.756598	4.54289	7.40012	6.92026e-06	0.000257923	3.91471
158471	PRUNE2	prune homolog 2 with BCH domain	1.50655	1.8413	7.37696	7.1461e-06	0.000265583	4.16179
3785	KCNQ2	potassium voltage-gated channel subfamily Q member 2	-3.11184	-0.44066	-7.36252	7.2908e-06	0.000270193	3.38492
54800	KLHL24	kelch like family member 24	0.712487	6.03176	7.3574	7.34286e-06	0.000271354	3.67495
5311	PKD2	polycystin 2, transient receptor potential cation channel	0.716251	5.52503	7.32645	7.66626e-06	0.000282507	3.68384
65258	MPPE1	metallophosphoesterase 1	0.58902	6.26945	7.32119	7.72269e-06	0.000283787	3.60067
57214	CEMIP	cell migration inducing hyaluronidase 1	-0.693188	5.70521	-7.31264	7.81539e-06	0.000286389	3.67117
949	SCARB1	scavenger receptor class B member 1	0.577504	8.07704	7.31033	7.84061e-06	0.000286511	3.51278
9914	ATP2C2	ATPase secretory pathway Ca2+ transporting 2	2.3485	-0.15625	7.3008	7.94561e-06	0.00028848	3.81273
7068	THRB	thyroid hormone receptor beta	1.47415	2.3383	7.2993	7.96231e-06	0.00028848	4.03731
3730	ANOS1	anosmin 1	1.06404	2.92041	7.29754	7.98197e-06	0.00028848	3.9808
4010	LMX1B	LIM homeobox transcription factor 1 beta	-1.40851	2.63325	-7.29747	7.98271e-06	0.00028848	4.04556
11098	PRSS23	serine protease 23	0.542671	8.89193	7.28719	8.09832e-06	0.000291313	3.48426
257160	RNF214	ring finger protein 214	0.629641	5.36278	7.28557	8.11668e-06	0.000291313	3.64438
23244	PDS5A	PDS5 cohesin associated factor A	0.531931	8.61768	7.28458	8.1279e-06	0.000291313	3.47749
273	AMPH	amphiphysin	1.87525	0.77264	7.2786	8.19628e-06	0.000292961	3.97018
220	ALDH1A3	aldehyde dehydrogenase 1 family member A3	-0.54839	6.64856	-7.24802	8.55535e-06	0.000304382	3.47691
57690	TNRC6C	trinucleotide repeat containing adaptor 6C	-0.903216	3.99504	-7.24744	8.56234e-06	0.000304382	3.81239
56103	PCDHGB2	protocadherin gamma subfamily B, 2	1.19498	2.47926	7.2372	8.68632e-06	0.000307952	3.93979
57089	ENTPD7	ectonucleoside triphosphate diphosphohydrolase 7	0.614307	5.46531	7.23333	8.73369e-06	0.000308795	3.55571
1285	COL4A3	collagen type IV alpha 3 chain	0.910706	3.6426	7.23011	8.77338e-06	0.000309362	3.79329
1303	COL12A1	collagen type XII alpha 1 chain	0.992354	5.70933	8.32226	8.89265e-06	0.000312725	3.75978
9355	LHX2	LIM homeobox 2	-2.06258	1.12914	-7.21595	8.94989e-06	0.000313894	3.83033
23498	HAAO	3-hydroxyanthranilate 3,4-dioxygenase	-2.58784	0.190073	-7.20913	9.03628e-06	0.000316076	3.52823
11112	HIBADH	3-hydroxyisobutyrate dehydrogenase	0.623299	7.90265	7.20574	9.07955e-06	0.000316743	3.3594
9469	CHST3	carbohydrate sulfotransferase 3	0.514129	7.70054	7.20189	9.12902e-06	0.000317622	3.35493
122553	TRAPPC6B	trafficking protein particle complex 6B	0.638881	6.14403	7.18883	9.2987e-06	0.000322667	3.41732
2302	FOXJ1	forkhead box J1	-2.66808	0.452239	-7.18643	9.33031e-06	0.000322908	3.57897
259282	BOD1L1	biorientation of chromosomes in cell division 1 like 1	0.596597	6.48029	7.1839	9.36366e-06	0.000323207	3.38138
1193	CLIC2	chloride intracellular channel 2	1.24423	2.21387	7.15651	9.73335e-06	0.000334837	3.84617
2118	ETV4	ETS variant transcription factor 4	-1.16129	3.17004	-7.15518	9.75178e-06	0.000334837	3.79548
6715	SRD5A1	steroid 5 alpha-reductase 1	0.625291	5.6702	7.15153	9.80232e-06	0.000335691	3.41117
101928710	SCAT1	S-phase cancer associated transcript 1	-2.86907	-0.198454	-7.14778	9.85447e-06	0.00033655	3.27433
644554	LOC644554	uncharacterized LOC644554	2.23369	0.608476	7.14604	9.87885e-06	0.00033655	3.77738
2944	GSTM1	glutathione S-transferase mu 1	-0.732763	5.27446	-7.1262	1.01607e-05	0.000345254	3.4528
51274	KLF3	Kruppel like factor 3	0.55778	6.09586	7.12129	1.02317e-05	0.000346766	3.32215
4810	NHS	NHS actin remodeling regulator	0.68995	4.69195	7.11187	1.03696e-05	0.00035053	3.47549
10643	IGF2BP3	insulin like growth factor 2 mRNA binding protein 3	-0.736334	4.73958	-7.10791	1.04282e-05	0.000351603	3.49762
6047	RNF4	ring finger protein 4	0.514044	6.55891	7.10297	1.05017e-05	0.000353172	3.25546
9732	DOCK4	dedicator of cytokinesis 4	0.803372	4.7977	7.09787	1.05782e-05	0.000354832	3.43943
56099	PCDHGB7	protocadherin gamma subfamily B, 7	-3.70691	-0.450962	-7.13143	1.06552e-05	0.000356498	3.11668
231	AKR1B1	aldo-keto reductase family 1 member B	0.527568	7.72745	7.08673	1.07473e-05	0.000358664	3.18333
22941	SHANK2	SH3 and multiple ankyrin repeat domains 2	-1.05201	4.22573	-7.21554	1.0892e-05	0.000362567	3.57285
4885	NPTX2	neuronal pentraxin 2	-2.29102	0.970923	-7.07115	1.09887e-05	0.000364858	3.60313
160335	TMTC2	transmembrane O-mannosyltransferase targeting cadherins 2	0.994113	3.4692	7.06114	1.11468e-05	0.00036917	3.57183
441478	NRARP	NOTCH regulated ankyrin repeat protein	-1.44051	2.33811	-7.05846	1.11894e-05	0.000369647	3.72623
23138	N4BP3	NEDD4 binding protein 3	-1.08589	3.26349	-7.05541	1.12383e-05	0.000369891	3.63893
11178	LZTS1	leucine zipper tumor suppressor 1	-2.21421	0.84594	-7.05447	1.12534e-05	0.000369891	3.56232
5997	RGS2	regulator of G protein signaling 2	0.900557	3.50447	7.04197	1.14563e-05	0.000375617	3.53918
59348	ZNF350	zinc finger protein 350	1.5189	1.35718	7.0333	1.15994e-05	0.000378761	3.69121
84059	ADGRV1	adhesion G protein-coupled receptor V1	1.54394	1.43648	7.03265	1.16101e-05	0.000378761	3.6922
23387	SIK3	SIK family kinase 3	0.553411	6.29525	7.01883	1.18422e-05	0.00038466	3.15078
375704	ENHO	energy homeostasis associated	-1.63783	2.41588	-7.01839	1.18497e-05	0.00038466	3.67052
57593	EBF4	EBF family member 4	-1.25824	2.77492	-7.01192	1.19602e-05	0.000386737	3.63251
7572	ZNF24	zinc finger protein 24	0.554525	8.00322	7.01067	1.19816e-05	0.000386737	3.06752
2137	EXTL3	exostosin like glycosyltransferase 3	-0.578197	6.51138	-7.00946	1.20024e-05	0.000386737	3.13422
151254	C2CD6	C2 calcium dependent domain containing 6	-1.94804	0.909976	-7.00598	1.20625e-05	0.00038772	3.53428
84187	TMEM164	transmembrane protein 164	0.729339	5.14891	7.00005	1.21656e-05	0.000389795	3.24831
55320	MIS18BP1	MIS18 binding protein 1	-0.542469	6.27021	-6.99884	1.21867e-05	0.000389795	3.13968
6907	TBL1X	transducin beta like 1 X-linked	0.512233	6.4039	6.99352	1.22802e-05	0.000390559	3.10364
203069	R3HCC1	R3H domain and coiled-coil containing 1	-0.659662	5.08898	-6.99265	1.22956e-05	0.000390559	3.27641
113251	LARP4	La ribonucleoprotein 4	0.528298	7.04909	6.99239	1.23001e-05	0.000390559	3.06063
91523	PCED1B	PC-esterase domain containing 1B	1.19235	2.58579	6.98985	1.23452e-05	0.000390907	3.57851
84307	ZNF397	zinc finger protein 397	0.703309	4.88442	6.9884	1.23709e-05	0.000390907	3.26592
9778	KIAA0232	KIAA0232	0.638011	6.17413	6.98613	1.24113e-05	0.000391239	3.11225
80206	FHOD3	formin homology 2 domain containing 3	0.517957	6.52931	6.979	1.25392e-05	0.000393554	3.07182
348938	NIPAL4	NIPA like domain containing 4	1.98396	0.524972	6.97869	1.25449e-05	0.000393554	3.55031
26579	MYEOV	myeloma overexpressed	-1.02534	4.23574	-7.08268	1.26895e-05	0.000397139	3.40743
23333	DPY19L1	dpy-19 like C-mannosyltransferase 1	0.517575	7.65127	6.96625	1.27715e-05	0.000398424	3.00317
65055	REEP1	receptor accessory protein 1	-1.64539	2.04752	-6.96428	1.28076e-05	0.000398424	3.59861
22998	LIMCH1	LIM and calponin homology domains 1	0.537871	7.15346	6.96351	1.28219e-05	0.000398424	3.01266
7597	ZBTB25	zinc finger and BTB domain containing 25	0.844886	4.00189	6.95275	1.30222e-05	0.000403688	3.33659
7541	ZBTB14	zinc finger and BTB domain containing 14	0.663909	4.59859	6.93859	1.32911e-05	0.00041105	3.23107
9945	GFPT2	glutamine-fructose-6-phosphate transaminase 2	0.613606	5.3754	6.93091	1.34393e-05	0.000414653	3.11698
157695	TDRP	testis development related protein	-0.747672	4.50633	-6.92581	1.35386e-05	0.000416734	3.26093
4440	MSI1	musashi RNA binding protein 1	-1.77367	2.11183	-6.91946	1.36635e-05	0.000419355	3.53658
3690	ITGB3	integrin subunit beta 3	0.661037	4.7367	6.91823	1.36879e-05	0.000419355	3.18133
25927	CNRIP1	cannabinoid receptor interacting protein 1	1.46914	1.49388	6.9006	1.40416e-05	0.000429055	3.51054
55250	ELP2	elongator acetyltransferase complex subunit 2	0.51693	6.92223	6.8992	1.40701e-05	0.000429055	2.92579
57606	SLAIN2	SLAIN motif family member 2	0.517	6.30143	6.89182	1.42214e-05	0.000431868	2.95867
7763	ZFAND5	zinc finger AN1-type containing 5	0.486173	7.81798	6.89148	1.42283e-05	0.000431868	2.88773
146857	SLFN13	schlafen family member 13	-0.595683	6.07909	-6.88364	1.43911e-05	0.000435797	2.98702
6591	SNAI2	snail family transcriptional repressor 2	2.00155	0.278931	6.87689	1.45327e-05	0.000439069	3.38166
2729	GCLC	glutamate-cysteine ligase catalytic subunit	0.55356	8.2222	6.87338	1.46071e-05	0.000439425	2.85973
57700	FAM160B1	family with sequence similarity 160 member B1	0.596322	5.85719	6.87316	1.46117e-05	0.000439425	2.97346
79901	CYBRD1	cytochrome b reductase 1	0.552318	7.16023	6.87003	1.46783e-05	0.000439473	2.87061
1514	CTSL	cathepsin L	0.642375	8.52433	7.04289	1.47124e-05	0.000439473	2.90322
3269	HRH1	histamine receptor H1	0.620832	4.98607	6.86835	1.4714e-05	0.000439473	3.07281
254827	NAALADL2	N-acetylated alpha-linked acidic dipeptidase like 2	1.4149	1.47119	6.86603	1.47638e-05	0.000439955	3.46228
2242	FES	FES proto-oncogene, tyrosine kinase	-2.94685	-0.546303	-6.86029	1.48874e-05	0.00044263	2.84472
23086	EXPH5	exophilin 5	0.811057	3.78725	6.854	1.50244e-05	0.000445689	3.22073
55893	ZNF395	zinc finger protein 395	-0.52829	6.55869	-6.85183	1.50717e-05	0.000446014	2.89051
4584	MUC3A	mucin 3A, cell surface associated	-1.479	2.52412	-6.85039	1.51035e-05	0.000446014	3.42576
26234	FBXL5	F-box and leucine rich repeat protein 5	0.5401	6.86251	6.84398	1.52449e-05	0.000449175	2.84497
9536	PTGES	prostaglandin E synthase	0.586938	6.97898	6.84073	1.53173e-05	0.000449369	2.83399
55061	SUSD4	sushi domain containing 4	-2.38229	0.172447	-6.8406	1.53202e-05	0.000449369	3.11875
252969	NEIL2	nei like DNA glycosylase 2	-0.6699	4.93164	-6.8366	1.54097e-05	0.000450813	3.0635
51435	SCARA3	scavenger receptor class A member 3	-0.812338	4.21577	-6.83533	1.54383e-05	0.000450813	3.17088
5142	PDE4B	phosphodiesterase 4B	0.948242	3.97981	6.84129	1.56376e-05	0.00045509	3.15451
90952	ESAM	endothelial cell adhesion molecule	-2.28064	0.20696	-6.82536	1.56642e-05	0.00045509	3.11995
6385	SDC4	syndecan 4	0.495229	7.73746	6.82427	1.56891e-05	0.00045509	2.78603
133	ADM	adrenomedullin	-1.95993	1.18929	-6.81986	1.57905e-05	0.000457016	3.33704
2781	GNAZ	G protein subunit alpha z	-0.969746	3.25262	-6.81501	1.59025e-05	0.000459243	3.28439
286133	SCARA5	scavenger receptor class A member 5	-0.88483	3.94914	-6.8019	1.621e-05	0.00046709	3.16313
3606	IL18	interleukin 18	0.683949	4.51293	6.79447	1.63872e-05	0.000471158	3.02583
85407	NKD1	NKD inhibitor of WNT signaling pathway 1	-2.1259	1.81156	-6.99674	1.65019e-05	0.000473398	3.3688
1075	CTSC	cathepsin C	0.536313	6.26821	6.78823	1.65374e-05	0.000473398	2.80354
2317	FLNB	filamin B	0.571495	9.52669	6.78649	1.65795e-05	0.000473567	2.74109
84667	HES7	hes family bHLH transcription factor 7	-1.60685	2.03736	-6.77835	1.67782e-05	0.000477478	3.33937
6948	TCN2	transcobalamin 2	-1.43199	1.83799	-6.7779	1.67895e-05	0.000477478	3.3378
100505994	LUCAT1	lung cancer associated transcript 1	0.856597	3.66531	6.77621	1.68309e-05	0.000477617	3.12181
2775	GNAO1	G protein subunit alpha o1	-1.81533	1.1117	-6.76009	1.72334e-05	0.000487982	3.25363
5603	MAPK13	mitogen-activated protein kinase 13	-0.538817	6.12436	-6.75553	1.73491e-05	0.000490197	2.78512
149837	LINC00654	long intergenic non-protein coding RNA 654	-0.882315	3.53544	-6.74933	1.75077e-05	0.000493611	3.14448
122786	FRMD6	FERM domain containing 6	0.52548	6.46471	6.74389	1.76482e-05	0.000496503	2.71877
837	CASP4	caspase 4	1.01664	4.18769	7.11946	1.78134e-05	0.000500075	3.08318
59277	NTN4	netrin 4	-0.510743	6.5836	-6.73458	1.78912e-05	0.000501183	2.70841
85416	ZIC5	Zic family member 5	-2.18489	0.490765	-6.70422	1.87093e-05	0.000522982	3.05072
51201	ZDHHC2	zinc finger DHHC-type palmitoyltransferase 2	-0.562211	5.82373	-6.69422	1.89873e-05	0.000529619	2.7258
90459	ERI1	exoribonuclease 1	0.515405	7.2011	6.68745	1.91778e-05	0.000533795	2.5885
54872	PIGG	phosphatidylinositol glycan anchor biosynthesis class G	0.605721	5.4802	6.67838	1.94366e-05	0.000539851	2.71901
105371730	LOC105371730	uncharacterized LOC105371730	1.41808	1.64429	6.66975	1.96862e-05	0.000545115	3.18198
182	JAG1	jagged canonical Notch ligand 1	1.25379	2.09933	6.66895	1.97095e-05	0.000545115	3.15665
5641	LGMN	legumain	0.487651	6.51231	6.662	1.99132e-05	0.000549587	2.5887
10957	PNRC1	proline rich nuclear receptor coactivator 1	0.496485	6.3131	6.65958	1.99845e-05	0.000550394	2.60155
54997	TESC	tescalcin	-1.32651	2.42593	-6.65585	2.00954e-05	0.000552286	3.14744
1955	MEGF9	multiple EGF like domains 9	0.499795	8.43167	6.64628	2.03823e-05	0.000558995	2.51103
2200	FBN1	fibrillin 1	0.866428	3.40288	6.64073	2.05507e-05	0.000562436	2.95612
100131187	TSTD1	thiosulfate sulfurtransferase like domain containing 1	-1.0656	3.98855	-6.82609	2.07052e-05	0.000565482	2.96444
10404	CPQ	carboxypeptidase Q	1.44075	1.52838	6.62599	2.1005e-05	0.000572474	3.12199
10659	CELF2	CUGBP Elav-like family member 2	-0.543155	6.44389	-6.60241	2.17543e-05	0.000591663	2.51675
1840	DTX1	deltex E3 ubiquitin ligase 1	-2.84954	-0.354478	-6.60101	2.17997e-05	0.000591668	2.61174
2222	FDFT1	farnesyl-diphosphate farnesyltransferase 1	-0.509847	8.64217	-6.59652	2.19458e-05	0.000594398	2.43293
3433	IFIT2	interferon induced protein with tetratricopeptide repeats 2	1.44183	4.27726	8.37055	2.19946e-05	0.000594491	3.14999
58528	RRAGD	Ras related GTP binding D	-0.854448	3.95725	-6.5877	2.22361e-05	0.000599778	2.83594
23116	TOGARAM1	TOG array regulator of axonemal microtubules 1	0.589518	5.09164	6.57799	2.25602e-05	0.000607269	2.6142
81566	CSRNP2	cysteine and serine rich nuclear protein 2	0.539106	5.69584	6.57416	2.26894e-05	0.000609492	2.53219
256435	ST6GALNAC3	ST6 N-acetylgalactosaminide alpha-2,6-sialyltransferase 3	1.32454	1.74211	6.56827	2.28899e-05	0.000613617	3.03143
349136	WDR86	WD repeat domain 86	2.07734	-0.355344	6.56055	2.31552e-05	0.00061946	2.8563
5355	PLP2	proteolipid protein 2	-0.51641	7.07202	-6.55591	2.33162e-05	0.000621503	2.39658
5800	PTPRO	protein tyrosine phosphatase receptor type O	1.68597	0.796851	6.55561	2.33266e-05	0.000621503	3.00732
286101	ZNF252P	zinc finger protein 252, pseudogene	0.533088	5.86563	6.55065	2.35e-05	0.000624851	2.47631
23177	CEP68	centrosomal protein 68	0.59396	5.28243	6.53995	2.38791e-05	0.000633644	2.52972
60674	GAS5	growth arrest specific 5	0.627643	7.34157	6.74287	2.39747e-05	0.000634892	2.41159
9097	USP14	ubiquitin specific peptidase 14	0.493661	7.68756	6.52874	2.42835e-05	0.000641582	2.32852
56108	PCDHGA7	protocadherin gamma subfamily A, 7	1.21778	1.85288	6.52759	2.43254e-05	0.000641582	2.96606
5817	PVR	PVR cell adhesion molecule	0.452284	7.25248	6.51924	2.46314e-05	0.000647212	2.32406
3038	HAS3	hyaluronan synthase 3	0.572906	5.40189	6.51907	2.46378e-05	0.000647212	2.48191
4254	KITLG	KIT ligand	0.596013	6.15645	6.51314	2.4858e-05	0.000651687	2.38723
8888	MCM3AP	minichromosome maintenance complex component 3 associated protein	-0.472275	7.41214	-6.50764	2.50637e-05	0.000655767	2.30424
25998	IBTK	inhibitor of Bruton tyrosine kinase	0.508773	7.8492	6.48907	2.57728e-05	0.000672973	2.2645
4303	FOXO4	forkhead box O4	0.678563	4.50231	6.47749	2.62257e-05	0.000683103	2.53992
23171	GPD1L	glycerol-3-phosphate dehydrogenase 1 like	0.55004	5.5694	6.47598	2.62852e-05	0.000683103	2.39365
3959	LGALS3BP	galectin 3 binding protein	1.43608	3.79345	7.91115	2.63174e-05	0.000683103	2.97181
23327	NEDD4L	NEDD4 like E3 ubiquitin protein ligase	0.495611	6.45116	6.47032	2.65099e-05	0.000686738	2.29399
253959	RALGAPA1	Ral GTPase activating protein catalytic subunit alpha 1	0.525775	6.67384	6.46142	2.68679e-05	0.000694378	2.26302
57669	EPB41L5	erythrocyte membrane protein band 4.1 like 5	-0.558689	5.57783	-6.45933	2.69525e-05	0.000694378	2.39097
10518	CIB2	calcium and integrin binding family member 2	-0.626229	4.85401	-6.45905	2.69641e-05	0.000694378	2.4921
221806	VWDE	von Willebrand factor D and EGF domains	0.65157	4.50326	6.455	2.7129e-05	0.000697253	2.50496
10257	ABCC4	ATP binding cassette subfamily C member 4	0.520352	6.80207	6.4536	2.71866e-05	0.000697363	2.24235
80853	KDM7A	lysine demethylase 7A	0.705713	4.01236	6.43602	2.79175e-05	0.00071471	2.54924
11067	DEPP1	DEPP1 autophagy regulator	0.628938	4.54988	6.43335	2.80304e-05	0.000716198	2.46442
3912	LAMB1	laminin subunit beta 1	0.474323	6.5161	6.41944	2.86258e-05	0.000729986	2.20853
871	SERPINH1	serpin family H member 1	0.482265	7.28753	6.41389	2.88672e-05	0.000730669	2.15668
9625	AATK	apoptosis associated tyrosine kinase	-2.27158	0.919962	-6.41371	2.8875e-05	0.000730669	2.74066
25938	HEATR5A	HEAT repeat containing 5A	0.466008	8.45357	6.41301	2.89058e-05	0.000730669	2.14477
316	AOX1	aldehyde oxidase 1	1.0567	2.32333	6.4126	2.89238e-05	0.000730669	2.75462
4773	NFATC2	nuclear factor of activated T cells 2	-0.908082	4.1097	-6.41163	2.89664e-05	0.000730669	2.54362
25875	LETMD1	LETM1 domain containing 1	0.508148	6.13332	6.41011	2.9033e-05	0.000730669	2.22762
729956	SHISA7	shisa family member 7	-1.38093	1.92309	-6.40987	2.90436e-05	0.000730669	2.81118
152518	NFXL1	nuclear transcription factor, X-box binding like 1	0.652703	4.78709	6.39915	2.9519e-05	0.000740861	2.37585
676	BRDT	bromodomain testis associated	0.585895	5.92266	6.39819	2.9562e-05	0.000740861	2.22996
7414	VCL	vinculin	0.466163	8.64877	6.39371	2.97634e-05	0.000744482	2.11584
342667	STAC2	SH3 and cysteine rich domain 2	-2.44182	-0.285034	-6.39143	2.98664e-05	0.000745633	2.43899
58476	TP53INP2	tumor protein p53 inducible nuclear protein 2	0.564304	5.68619	6.38258	3.02703e-05	0.000754278	2.23207
26999	CYFIP2	cytoplasmic FMR1 interacting protein 2	-0.990016	3.4035	-6.37388	3.06724e-05	0.000761461	2.59712
647946	MIR924HG	MIR924 host gene	1.01536	2.99799	6.37383	3.0675e-05	0.000761461	2.60687
7419	VDAC3	voltage dependent anion channel 3	-0.498269	7.31436	-6.36979	3.08635e-05	0.000764691	2.09029
81610	FAM83D	family with sequence similarity 83 member D	-0.461826	7.26126	-6.366	3.10422e-05	0.000767665	2.08609
1743	DLST	dihydrolipoamide S-succinyltransferase	0.448174	7.40703	6.36025	3.13147e-05	0.000772942	2.06761
51105	PHF20L1	PHD finger protein 20 like 1	0.501953	6.25815	6.35697	3.14714e-05	0.000775346	2.13141
54933	RHBDL2	rhomboid like 2	-2.49747	-0.421835	-6.34791	3.19081e-05	0.000784627	2.33706
26272	FBXO4	F-box protein 4	0.647414	4.56535	6.3418	3.22062e-05	0.00078979	2.31784
55289	ACOXL	acyl-CoA oxidase like	-4.27524	-1.08775	-7.08129	3.22735e-05	0.00078979	2.17025
4008	LMO7	LIM domain 7	-0.470382	8.26659	-6.33991	3.22992e-05	0.00078979	2.02582
482	ATP1B2	ATPase Na+/K+ transporting subunit beta 2	-1.55597	1.44407	-6.3367	3.24576e-05	0.000792184	2.70206
147463	ANKRD29	ankyrin repeat domain 29	0.471009	6.3079	6.33184	3.26988e-05	0.000796584	2.08701
7586	ZKSCAN1	zinc finger with KRAB and SCAN domains 1	0.502538	6.74998	6.32958	3.2812e-05	0.000797856	2.04875
151473	SLC16A14	solute carrier family 16 member 14	-1.53418	1.44011	-6.31428	3.35866e-05	0.000813854	2.67006
126567	C2CD4C	C2 calcium dependent domain containing 4C	-4.19174	-1.13698	-6.98493	3.36217e-05	0.000813854	2.1428
59084	ENPP5	ectonucleotide pyrophosphatase/phosphodiesterase family member 5	0.721298	3.9437	6.31214	3.36966e-05	0.000813854	2.36571
51091	SEPSECS	Sep (O-phosphoserine) tRNA:Sec (selenocysteine) tRNA synthase	0.796702	4.1309	6.31171	3.37188e-05	0.000813854	2.33529
11226	GALNT6	polypeptide N-acetylgalactosaminyltransferase 6	0.839911	3.10077	6.30763	3.39296e-05	0.000817435	2.48979
4897	NRCAM	neuronal cell adhesion molecule	1.32371	1.51121	6.30475	3.40792e-05	0.000819529	2.65369
90589	ZNF625	zinc finger protein 625	2.44588	-1.13698	6.29766	3.44506e-05	0.00082694	2.34649
732253	TDRG1	testis development related 1	-2.91121	-0.556609	-6.2934	3.46757e-05	0.00083023	2.20182
9882	TBC1D4	TBC1 domain family member 4	0.527288	5.57575	6.29226	3.47367e-05	0.00083023	2.10227
164832	LONRF2	LON peptidase N-terminal domain and ring finger 2	-0.626334	5.69362	-6.29148	3.4778e-05	0.00083023	2.11273
10235	RASGRP2	RAS guanyl releasing protein 2	-1.83281	1.35246	-6.2889	3.49156e-05	0.000831996	2.62496
27445	PCLO	piccolo presynaptic cytomatrix protein	0.78149	4.74277	6.38604	3.51974e-05	0.000836415	2.22943
4929	NR4A2	nuclear receptor subfamily 4 group A member 2	-0.79408	4.05565	-6.28306	3.52289e-05	0.000836415	2.34496
51760	SYT17	synaptotagmin 17	-0.771591	3.76825	-6.2802	3.53838e-05	0.000838571	2.38507
4286	MITF	melanocyte inducing transcription factor	0.522366	5.80216	6.25898	3.65537e-05	0.000864097	2.02212
140685	ZBTB46	zinc finger and BTB domain containing 46	-1.34566	1.82155	-6.25828	3.6593e-05	0.000864097	2.59035
100506548	NA	NA	0.467531	6.43094	6.25613	3.6714e-05	0.000865392	1.95516
3437	IFIT3	interferon induced protein with tetratricopeptide repeats 3	1.24018	4.4556	7.69479	3.69253e-05	0.000867298	2.55463
10750	GRAP	GRB2 related adaptor protein	2.29482	-0.921479	6.25235	3.69275e-05	0.000867298	2.33408
168455	CCDC71L	coiled-coil domain containing 71 like	0.574673	5.17947	6.23965	3.76555e-05	0.000880521	2.06923
388228	SBK1	SH3 domain binding kinase 1	-1.40706	1.85871	-6.23903	3.76911e-05	0.000880521	2.56134
2049	EPHB3	EPH receptor B3	-0.947442	3.30202	-6.23792	3.77557e-05	0.000880521	2.39953
4126	MANBA	mannosidase beta	0.652316	4.54068	6.23688	3.78161e-05	0.000880521	2.15502
29968	PSAT1	phosphoserine aminotransferase 1	0.458056	9.57228	6.23669	3.7827e-05	0.000880521	1.87698
56603	CYP26B1	cytochrome P450 family 26 subfamily B member 1	-0.709182	4.23513	-6.21936	3.88493e-05	0.00090235	2.2116
29941	PKN3	protein kinase N3	-1.22645	4.11378	-7.05838	3.89027e-05	0.00090235	2.47606
8991	SELENBP1	selenium binding protein 1	1.53503	1.01325	6.20697	3.95984e-05	0.000916861	2.51704
6687	SPG7	SPG7 matrix AAA peptidase subunit, paraplegin	-0.610088	6.02635	-6.19463	4.03589e-05	0.000932819	1.9163
10383	TUBB4B	tubulin beta 4B class IVb	-0.606836	9.18114	-6.44761	4.05717e-05	0.00093533	1.87657
5981	RFC1	replication factor C subunit 1	0.522604	7.18913	6.19061	4.06106e-05	0.00093533	1.80294
93517	SDR42E1	short chain dehydrogenase/reductase family 42E, member 1	0.904388	3.04074	6.18812	4.07671e-05	0.000937285	2.31164
2700	GJA3	gap junction protein alpha 3	-1.76102	1.88046	-6.2594	4.08399e-05	0.000937311	2.50003
3267	AGFG1	ArfGAP with FG repeats 1	0.431715	8.6411	6.1857	4.09197e-05	0.000937498	1.7822
2086	ERV3-1	endogenous retrovirus group 3 member 1, envelope	0.819621	3.32964	6.18432	4.1007e-05	0.000937855	2.261
2030	SLC29A1	solute carrier family 29 member 1 (Augustine blood group)	-0.467411	6.80523	-6.17768	4.14295e-05	0.000945865	1.81139
8999	CDKL2	cyclin dependent kinase like 2	-1.66933	1.65791	-6.17339	4.17051e-05	0.000950463	2.46798
56907	SPIRE1	spire type actin nucleation factor 1	0.458428	6.74047	6.17229	4.17762e-05	0.000950463	1.79673
92689	FAM114A1	family with sequence similarity 114 member A1	0.504836	5.72243	6.16569	4.22049e-05	0.00095855	1.88158
7357	UGCG	UDP-glucose ceramide glucosyltransferase	0.430368	7.77478	6.16107	4.2508e-05	0.00096321	1.7406
9308	CD83	CD83 molecule	-0.878219	3.38071	-6.16032	4.25574e-05	0.00096321	2.26221
7781	SLC30A3	solute carrier family 30 member 3	-1.43614	1.96182	-6.15536	4.28856e-05	0.00096777	2.43349
218	ALDH3A1	aldehyde dehydrogenase 3 family member A1	-1.56392	1.22777	-6.15504	4.29068e-05	0.00096777	2.43157
55723	ASF1B	anti-silencing function 1B histone chaperone	-0.460397	6.91974	-6.15299	4.3043e-05	0.000969171	1.76328
3140	MR1	major histocompatibility complex, class I-related	0.606171	5.1031	6.14769	4.33983e-05	0.000975493	1.93156
55075	UACA	uveal autoantigen with coiled-coil domains and ankyrin repeats	0.536477	5.72979	6.14296	4.37173e-05	0.000980976	1.84362
1140	CHRNB1	cholinergic receptor nicotinic beta 1 subunit	-0.538499	5.31414	-6.13892	4.39924e-05	0.000985461	1.91535
80223	RAB11FIP1	RAB11 family interacting protein 1	-0.529292	6.85857	-6.13532	4.4239e-05	0.000988239	1.74009
118	ADD1	adducin 1	0.420719	7.86169	6.1349	4.42676e-05	0.000988239	1.69735
8774	NAPG	NSF attachment protein gamma	0.478191	6.29722	6.13063	4.45618e-05	0.000993113	1.76436
22898	DENND3	DENN domain containing 3	0.619758	5.55148	6.12721	4.47988e-05	0.00099591	1.8391
2593	GAMT	guanidinoacetate N-methyltransferase	-0.881076	4.39129	-6.26975	4.48396e-05	0.00099591	2.09074
6612	SUMO3	small ubiquitin like modifier 3	-0.44737	7.93319	-6.12348	4.50594e-05	0.000999096	1.67839
147166	TRIM16L	tripartite motif containing 16 like	0.434933	6.8795	6.1219	4.51703e-05	0.00099986	1.70644
10979	FERMT2	fermitin family member 2	0.50684	7.07737	6.11727	4.54959e-05	0.00100376	1.68871
135228	CD109	CD109 molecule	0.469326	7.89675	6.11643	4.55554e-05	0.00100376	1.66731
2583	B4GALNT1	beta-1,4-N-acetyl-galactosaminyltransferase 1	-0.528127	6.62437	-6.11613	4.55767e-05	0.00100376	1.72706
54206	ERRFI1	ERBB receptor feedback inhibitor 1	0.477645	8.53887	6.09873	4.6827e-05	0.00102956	1.64024
79817	MOB3B	MOB kinase activator 3B	1.07359	2.52662	6.09177	4.73378e-05	0.00103905	2.2354
3098	HK1	hexokinase 1	0.455935	7.70205	6.08431	4.78907e-05	0.00104942	1.61678
57162	PELI1	pellino E3 ubiquitin protein ligase 1	0.531368	5.65065	6.07871	4.83111e-05	0.00105686	1.74901
6645	SNTB2	syntrophin beta 2	0.486463	7.03002	6.07634	4.84896e-05	0.001059	1.62424
64778	FNDC3B	fibronectin type III domain containing 3B	0.431561	7.42501	6.06507	4.93498e-05	0.00107501	1.59083
5738	PTGFRN	prostaglandin F2 receptor inhibitor	-0.436301	7.09086	-6.06378	4.94499e-05	0.00107501	1.60712
139716	GAB3	GRB2 associated binding protein 3	-1.26849	1.97344	-6.06353	4.94692e-05	0.00107501	2.29132
147111	NOTUM	notum, palmitoleoyl-protein carboxylesterase	-2.1861	0.904094	-6.05794	4.99024e-05	0.00108263	2.25178
283748	PLA2G4D	phospholipase A2 group IVD	2.0404	-0.219035	6.0529	5.02974e-05	0.00108896	2.20558
48	ACO1	aconitase 1	0.435934	6.88543	6.05209	5.03607e-05	0.00108896	1.59233
8731	RNMT	RNA guanine-7 methyltransferase	0.45726	7.05594	6.04395	5.10058e-05	0.00110109	1.57004
10410	IFITM3	interferon induced transmembrane protein 3	0.684217	4.67344	6.04212	5.11528e-05	0.00110172	1.82146
51200	CPA4	carboxypeptidase A4	0.964503	3.09757	6.04073	5.12638e-05	0.00110172	2.06911
5327	PLAT	plasminogen activator, tissue type	-1.98739	0.723398	-6.04043	5.12879e-05	0.00110172	2.21726
716	C1S	complement C1s	0.88777	4.67037	6.5444	5.15057e-05	0.00110459	1.96635
54492	NEURL1B	neuralized E3 ubiquitin protein ligase 1B	-0.609158	5.25738	-6.03542	5.16912e-05	0.00110675	1.75827
53905	DUOX1	dual oxidase 1	-2.85835	-0.203877	-6.02973	5.2154e-05	0.00111483	1.96394
51523	CXXC5	CXXC finger protein 5	-1.39619	2.37438	-6.02786	5.23072e-05	0.00111629	2.21056
401097	C3orf80	chromosome 3 open reading frame 80	-2.17155	0.520586	-6.02661	5.24097e-05	0.00111665	2.16261
3321	IGSF3	immunoglobulin superfamily member 3	-0.541387	6.17409	-6.02238	5.27584e-05	0.00112169	1.6179
140688	NOL4L	nucleolar protein 4 like	-0.815841	3.80275	-6.02166	5.28179e-05	0.00112169	1.97102
51280	GOLM1	golgi membrane protein 1	-0.437917	8.53301	-6.01878	5.30567e-05	0.00112317	1.50732
81502	HM13	histocompatibility minor 13	0.430803	7.0673	6.01829	5.30971e-05	0.00112317	1.52745
56977	STOX2	storkhead box 2	-0.687117	4.21986	-6.01772	5.31451e-05	0.00112317	1.88965
3638	INSIG1	insulin induced gene 1	-0.444593	6.96511	-6.00883	5.38917e-05	0.00113625	1.52494
23464	GCAT	glycine C-acetyltransferase	-0.824521	3.50522	-6.00829	5.39374e-05	0.00113625	1.99814
29887	SNX10	sorting nexin 10	-0.512798	5.9754	-6.00392	5.43082e-05	0.00114222	1.60928
388610	TRNP1	TMF1 regulated nuclear protein 1	0.426553	8.21998	5.99878	5.47483e-05	0.00114963	1.47453
8676	STX11	syntaxin 11	-1.5314	1.17354	-5.98986	5.55206e-05	0.00116397	2.18942
100131213	ZNF503-AS2	ZNF503 antisense RNA 2	-1.91894	0.397933	-5.98857	5.56338e-05	0.00116448	2.10536
8891	EIF2B3	eukaryotic translation initiation factor 2B subunit gamma	-1.17689	4.00967	-6.71363	5.57572e-05	0.0011652	2.10151
122809	SOCS4	suppressor of cytokine signaling 4	0.509401	6.36083	5.97982	5.64044e-05	0.00117685	1.51222
57533	TBC1D14	TBC1 domain family member 14	0.436448	6.78134	5.97724	5.66339e-05	0.00117975	1.47595
51571	CYRIB	CYFIP related Rac1 interactor B	0.473996	7.16773	5.97103	5.71901e-05	0.00118944	1.44545
58480	RHOU	ras homolog family member U	0.60104	5.32967	5.96748	5.75106e-05	0.00119238	1.60772
3475	IFRD1	interferon related developmental regulator 1	0.465199	6.26265	5.96678	5.75745e-05	0.00119238	1.50005
414149	ACBD7	acyl-CoA binding domain containing 7	-0.755234	3.71247	-5.96572	5.767e-05	0.00119238	1.89255
808	CALM3	calmodulin 3	-0.444809	8.7105	-5.96544	5.7696e-05	0.00119238	1.42119
79801	SHCBP1	SHC binding and spindle associated 1	-0.469066	7.46553	-5.95984	5.82076e-05	0.00120102	1.42014
170960	ZNF721	zinc finger protein 721	0.584132	5.03821	5.95886	5.82973e-05	0.00120102	1.63393
84419	C15orf48	chromosome 15 open reading frame 48	-0.702466	4.60486	-5.95036	5.90832e-05	0.00121529	1.7192
84632	AFAP1L2	actin filament associated protein 1 like 2	-0.64407	4.56287	-5.94912	5.91995e-05	0.00121577	1.72141
23167	EFR3A	EFR3 homolog A	0.426562	7.63197	5.94489	5.95955e-05	0.00122199	1.38895
23302	WSCD1	WSC domain containing 1	0.536697	5.74268	5.94369	5.97084e-05	0.00122239	1.51706
50807	ASAP1	ArfGAP with SH3 domain, ankyrin repeat and PH domain 1	0.444876	7.65468	5.9401	6.00483e-05	0.00122742	1.38074
9236	CCPG1	cell cycle progression 1	0.630856	4.18199	5.93243	6.07799e-05	0.00124044	1.71995
284021	MILR1	mast cell immunoglobulin like receptor 1	2.42827	-1.15038	5.93001	6.10122e-05	0.00124324	1.87648
55756	INTS9	integrator complex subunit 9	-0.593879	4.96868	-5.92786	6.12207e-05	0.00124514	1.62348
9646	CTR9	CTR9 homolog, Paf1/RNA polymerase II complex component	-0.46127	6.26698	-5.92704	6.12996e-05	0.00124514	1.44907
51278	IER5	immediate early response 5	-0.626575	5.09308	-5.92575	6.14248e-05	0.00124514	1.60316
9212	AURKB	aurora kinase B	-0.438765	6.77761	-5.92512	6.14858e-05	0.00124514	1.40017
79912	PYROXD1	pyridine nucleotide-disulphide oxidoreductase domain 1	0.694468	4.15789	5.92009	6.19768e-05	0.00125314	1.70296
10333	TLR6	toll like receptor 6	0.625456	4.19542	5.91728	6.22534e-05	0.00125679	1.69309
1943	EFNA2	ephrin A2	-2.28268	-0.0463649	-5.91553	6.24252e-05	0.00125768	1.90487
57586	SYT13	synaptotagmin 13	-1.55056	1.33962	-5.91488	6.249e-05	0.00125768	2.08271
286343	LURAP1L	leucine rich adaptor protein 1 like	1.26366	1.90292	5.91167	6.28076e-05	0.00126213	2.02711
23259	DDHD2	DDHD domain containing 2	-0.502899	6.84165	-5.91035	6.2939e-05	0.00126283	1.37224
5564	PRKAB1	protein kinase AMP-activated non-catalytic subunit beta 1	0.536243	5.06683	5.90452	6.35232e-05	0.0012726	1.54138
6775	STAT4	signal transducer and activator of transcription 4	0.631805	4.41206	5.90335	6.36413e-05	0.00127302	1.63581
23467	NPTXR	neuronal pentraxin receptor	-0.575568	5.28192	-5.90017	6.39626e-05	0.00127749	1.53205
5745	PTH1R	parathyroid hormone 1 receptor	-1.24982	1.93344	-5.89683	6.43013e-05	0.0012823	2.03794
123920	CMTM3	CKLF like MARVEL transmembrane domain containing 3	-0.588396	4.90572	-5.88679	6.53334e-05	0.0013009	1.5651
58473	PLEKHB1	pleckstrin homology domain containing B1	-0.606448	4.82564	-5.88226	6.58045e-05	0.00130829	1.57018
116039	OSR2	odd-skipped related transciption factor 2	-1.258	2.06385	-5.87385	6.66886e-05	0.00132151	1.99313
202	CRYBG1	crystallin beta-gamma domain containing 1	0.434091	6.8123	5.87315	6.67634e-05	0.00132151	1.30203
2247	FGF2	fibroblast growth factor 2	0.525089	5.49365	5.87306	6.67725e-05	0.00132151	1.43165
54793	KCTD9	potassium channel tetramerization domain containing 9	-0.46313	7.14158	-5.86946	6.71557e-05	0.00132365	1.28472
10409	BASP1	brain abundant membrane attached signal protein 1	0.454894	7.02578	5.86924	6.71789e-05	0.00132365	1.28356
3895	KTN1	kinectin 1	0.486876	8.47971	5.86838	6.72713e-05	0.00132365	1.26081
101929074	PIK3CD-AS2	PIK3CD antisense RNA 2	-1.50203	1.23476	-5.86825	6.72853e-05	0.00132365	2.01155
489	ATP2A3	ATPase sarcoplasmic/endoplasmic reticulum Ca2+ transporting 3	-0.873458	4.28032	-6.0251	6.77858e-05	0.00132981	1.6904
91782	CHMP7	charged multivesicular body protein 7	-0.448999	6.38488	-5.86299	6.78501e-05	0.00132981	1.33104
399818	EEF1AKMT2	EEF1A lysine methyltransferase 2	-0.510266	5.40922	-5.86226	6.7929e-05	0.00132981	1.44941
3590	IL11RA	interleukin 11 receptor subunit alpha	-0.845061	3.70432	-5.86155	6.80053e-05	0.00132981	1.72981
6932	TCF7	transcription factor 7	0.806771	3.12651	5.8592	6.82598e-05	0.0013328	1.77358
389641	LOC389641	uncharacterized LOC389641	-0.788048	3.42632	-5.84424	6.99045e-05	0.00136288	1.74502
169611	OLFML2A	olfactomedin like 2A	-0.605075	4.69538	-5.84172	7.01845e-05	0.0013663	1.52328
6133	RPL9	ribosomal protein L9	0.574328	8.3588	6.09718	7.03857e-05	0.00136818	1.30149
11240	PADI2	peptidyl arginine deiminase 2	-0.701207	3.83299	-5.83887	7.05044e-05	0.00136845	1.66379
121551	BTBD11	BTB domain containing 11	0.5949	4.63473	5.83661	7.07582e-05	0.00137135	1.49199
26207	PITPNC1	phosphatidylinositol transfer protein cytoplasmic 1	0.592015	4.81778	5.83501	7.09397e-05	0.00137283	1.46179
55364	IMPACT	impact RWD domain protein	0.444947	6.71799	5.83266	7.12049e-05	0.00137593	1.24093
9252	RPS6KA5	ribosomal protein S6 kinase A5	0.495087	5.59454	5.82671	7.18842e-05	0.001387	1.34231
23002	DAAM1	dishevelled associated activator of morphogenesis 1	0.58322	5.27453	5.82019	7.2635e-05	0.00139943	1.37256
199731	CADM4	cell adhesion molecule 4	-0.731234	4.47692	-5.81485	7.32576e-05	0.00140935	1.5191
57181	SLC39A10	solute carrier family 39 member 10	0.476138	6.76082	5.81197	7.35951e-05	0.00141376	1.20346
3964	LGALS8	galectin 8	0.524362	5.48934	5.81015	7.38085e-05	0.00141578	1.32792
93621	MRFAP1	Morf4 family associated protein 1	0.433159	8.18143	5.80253	7.47122e-05	0.00142746	1.14934
89796	NAV1	neuron navigator 1	0.484815	7.56168	5.80228	7.47421e-05	0.00142746	1.15372
8819	SAP30	Sin3A associated protein 30	-0.745686	3.75413	-5.80226	7.47446e-05	0.00142746	1.61919
5747	PTK2	protein tyrosine kinase 2	0.436574	7.59762	5.78953	7.62825e-05	0.0014547	1.13152
79814	AGMAT	agmatinase	-2.18668	-0.0249598	-5.78267	7.7124e-05	0.00146861	1.73721
93145	OLFM2	olfactomedin 2	-1.08918	4.24405	-6.49462	7.86946e-05	0.00149438	1.71969
84986	ARHGAP19	Rho GTPase activating protein 19	-0.44551	6.2187	-5.76999	7.87057e-05	0.00149438	1.19299
23039	XPO7	exportin 7	-0.421146	7.66023	-5.76305	7.95864e-05	0.00150891	1.08744
151056	PLB1	phospholipase B1	-2.42757	0.00725795	-5.76062	7.98971e-05	0.00151261	1.70064
11019	LIAS	lipoic acid synthetase	0.59713	4.40378	5.75472	8.06575e-05	0.0015248	1.39236
2720	GLB1	galactosidase beta 1	0.442681	6.56364	5.75349	8.08162e-05	0.00152559	1.12012
8153	RND2	Rho family GTPase 2	-0.799958	4.01127	-5.75206	8.10018e-05	0.0015269	1.4959
10336	PCGF3	polycomb group ring finger 3	0.495308	5.72704	5.73973	8.26216e-05	0.00155519	1.18093
27314	RAB30	RAB30, member RAS oncogene family	0.685925	4.28285	5.73395	8.33938e-05	0.00156718	1.37622
10962	MLLT11	MLLT11 transcription factor 7 cofactor	-0.94224	2.73791	-5.73317	8.34981e-05	0.00156718	1.68005
2150	F2RL1	F2R like trypsin receptor 1	0.482085	5.40178	5.72919	8.40345e-05	0.00157498	1.20511
2256	FGF11	fibroblast growth factor 11	-0.553136	5.01464	-5.72825	8.4161e-05	0.0015751	1.28492
105375661	NA	NA	-3.11246	-1.22849	-5.74712	8.4287e-05	0.0015752	1.46659
1809	DPYSL3	dihydropyrimidinase like 3	0.418314	7.45338	5.72479	8.46312e-05	0.00157938	1.02614
153769	SH3RF2	SH3 domain containing ring finger 2	0.708097	4.12143	5.71514	8.5956e-05	0.00160182	1.37115
1604	CD55	CD55 molecule (Cromer blood group)	0.491423	6.13716	5.7118	8.64194e-05	0.00160816	1.0884
91754	NEK9	NIMA related kinase 9	0.400643	7.70038	5.70756	8.70112e-05	0.00161688	0.992255
5074	PAWR	pro-apoptotic WT1 regulator	0.496244	7.30038	5.69943	8.8159e-05	0.00163588	0.988338
3516	RBPJ	recombination signal binding protein for immunoglobulin kappa J region	0.470546	6.74928	5.69712	8.84878e-05	0.00163966	1.01183
84343	HPS3	HPS3 biogenesis of lysosomal organelles complex 2 subunit 1	0.429302	7.01523	5.6941	8.89205e-05	0.00164534	0.991218
402778	IFITM10	interferon induced transmembrane protein 10	1.25213	1.49074	5.69003	8.95066e-05	0.00165385	1.71448
27	ABL2	ABL proto-oncogene 2, non-receptor tyrosine kinase	0.426097	7.2251	5.68594	9.00995e-05	0.00166246	0.968099
25791	NGEF	neuronal guanine nucleotide exchange factor	-0.903756	2.75081	-5.68413	9.03622e-05	0.00166421	1.59725
92922	CCDC102A	coiled-coil domain containing 102A	-0.944165	2.8909	-5.68354	9.04489e-05	0.00166421	1.57725
79180	EFHD2	EF-hand domain family member D2	-0.933119	8.08443	-7.3631	9.18851e-05	0.00168826	1.43687
388507	ZNF788P	zinc finger family member 788, pseudogene	-2.36173	-0.37311	-5.67181	9.21789e-05	0.00169128	1.50616
23642	SNHG1	small nucleolar RNA host gene 1	0.501558	6.04198	5.66877	9.2633e-05	0.00169547	1.02587
147015	DHRS13	dehydrogenase/reductase 13	-0.928026	3.2301	-5.66855	9.26664e-05	0.00169547	1.49753
4659	PPP1R12A	protein phosphatase 1 regulatory subunit 12A	0.412855	7.65878	5.65941	9.40461e-05	0.00171831	0.911703
162073	ITPRIPL2	ITPRIP like 2	0.500352	5.44072	5.64978	9.55244e-05	0.00174289	1.06639
339456	TMEM52	transmembrane protein 52	-1.33389	1.69896	-5.64883	9.56706e-05	0.00174312	1.66735
9948	WDR1	WD repeat domain 1	0.42024	8.42174	5.64533	9.62139e-05	0.00175058	0.88623
1286	COL4A4	collagen type IV alpha 4 chain	0.580454	4.97293	5.63641	9.76156e-05	0.00177153	1.10814
26227	PHGDH	phosphoglycerate dehydrogenase	0.396767	7.83734	5.63628	9.76358e-05	0.00177153	0.870431
54453	RIN2	Ras and Rab interactor 2	0.537709	5.30931	5.63507	9.78274e-05	0.00177189	1.05883
644150	WIPF3	WAS/WASL interacting protein family member 3	-0.798025	3.30628	-5.63445	9.79266e-05	0.00177189	1.42147
10461	MERTK	MER proto-oncogene, tyrosine kinase	0.7645	3.3103	5.63006	9.86259e-05	0.00178208	1.36707
22911	WDR47	WD repeat domain 47	-0.556235	4.99176	-5.62898	9.87995e-05	0.00178275	1.12218
7145	TNS1	tensin 1	-1.39904	1.30552	-5.62482	9.94685e-05	0.00179235	1.64297
56130	PCDHB6	protocadherin beta 6	1.04463	2.26487	5.62367	9.96544e-05	0.00179323	1.52436
10463	SLC30A9	solute carrier family 30 member 9	0.47512	7.23446	5.62221	9.98899e-05	0.001795	0.860191
84674	CARD6	caspase recruitment domain family member 6	1.05367	2.13577	5.61909	0.000100398	0.00180165	1.53441
51310	SLC22A17	solute carrier family 22 member 17	-1.08814	3.17607	-5.72823	0.000100832	0.00180596	1.465
85013	TMEM128	transmembrane protein 128	0.582741	4.47426	5.61593	0.000100914	0.00180596	1.14956
5108	PCM1	pericentriolar material 1	-0.419956	8.53912	-5.61451	0.000101148	0.00180767	0.833001
1031	CDKN2C	cyclin dependent kinase inhibitor 2C	-0.421881	6.57019	-5.60998	0.000101895	0.00181853	0.889328
102724246	TTC39C-AS1	TTC39C antisense RNA 1	2.02743	-0.188721	5.60826	0.000102179	0.00182112	1.57861
114883	OSBPL9	oxysterol binding protein like 9	0.422732	6.75144	5.60702	0.000102386	0.00182233	0.859635
842	CASP9	caspase 9	-0.55922	4.67643	-5.60532	0.000102668	0.00182487	1.13061
3554	IL1R1	interleukin 1 receptor type 1	0.547001	4.88014	5.60165	0.000103283	0.00183332	1.06357
3224	HOXC8	homeobox C8	-1.10013	2.20714	-5.59612	0.000104216	0.00184736	1.53518
56675	NRIP3	nuclear receptor interacting protein 3	-0.710851	4.36198	-5.58821	0.000105566	0.00186376	1.15905
2581	GALC	galactosylceramidase	0.503384	6.69617	5.58794	0.000105613	0.00186376	0.830828
23566	LPAR3	lysophosphatidic acid receptor 3	1.41007	0.601551	5.58736	0.000105713	0.00186376	1.58584
2961	GTF2E2	general transcription factor IIE subunit 2	-0.475441	6.18608	-5.58726	0.00010573	0.00186376	0.889695
91768	CABLES1	Cdk5 and Abl enzyme substrate 1	0.427367	6.15445	5.58655	0.000105853	0.00186376	0.875735
2069	EREG	epiregulin	-0.470475	6.25697	-5.58284	0.000106494	0.0018712	0.874521
203190	LGI3	leucine rich repeat LGI family member 3	-1.30812	1.50037	-5.58245	0.000106562	0.0018712	1.57171
10982	MAPRE2	microtubule associated protein RP/EB family member 2	0.431098	6.26784	5.58099	0.000106815	0.00187312	0.855111
339400	FLG-AS1	FLG antisense RNA 1	0.837488	3.64075	5.58803	0.000107302	0.00187915	1.22632
84514	GHDC	GH3 domain containing	-0.767571	4.00645	-5.57399	0.000108042	0.00188957	1.19931
219699	UNC5B	unc-5 netrin receptor B	-1.72736	0.501291	-5.57057	0.000108644	0.00189758	1.5283
699	BUB1	BUB1 mitotic checkpoint serine/threonine kinase	-0.414163	8.22138	-5.56636	0.000109393	0.00190811	0.749798
6456	SH3GL2	SH3 domain containing GRB2 like 2, endophilin A1	1.20753	1.40968	5.56451	0.000109724	0.00191132	1.52194
55620	STAP2	signal transducing adaptor family member 2	-1.49297	0.878253	-5.55977	0.000110576	0.00192361	1.53865
1852	DUSP9	dual specificity phosphatase 9	-1.04851	2.83121	-5.55186	0.000112012	0.00194396	1.37655
6241	RRM2	ribonucleotide reductase regulatory subunit M2	-0.457497	8.302	-5.55141	0.000112096	0.00194396	0.724491
55165	CEP55	centrosomal protein 55	-0.416206	8.30144	-5.55089	0.000112192	0.00194396	0.723546
54033	RBM11	RNA binding motif protein 11	1.37277	0.913042	5.53602	0.000114951	0.00198914	1.50295
5064	PALM	paralemmin	-1.39448	4.47893	-7.07309	0.000115412	0.00199449	1.52486
100499467	LINC00673	long intergenic non-protein coding RNA 673	0.640066	3.85655	5.53184	0.00011574	0.00199751	1.10963
140730	RIMS4	regulating synaptic membrane exocytosis 4	-0.591851	6.23949	-5.70555	0.000116144	0.00200184	0.854544
55092	TMEM51	transmembrane protein 51	-0.598989	4.51799	-5.52784	0.000116498	0.0020053	1.02702
25902	MTHFD1L	methylenetetrahydrofolate dehydrogenase (NADP+ dependent) 1 like	0.441473	5.85407	5.52534	0.000116977	0.0020109	0.804423
151742	PPM1L	protein phosphatase, Mg2+/Mn2+ dependent 1L	0.686228	3.51736	5.52391	0.000117251	0.00201295	1.15486
2670	GFAP	glial fibrillary acidic protein	0.895292	2.61771	5.51501	0.000118973	0.00203985	1.29247
5507	PPP1R3C	protein phosphatase 1 regulatory subunit 3C	0.45149	6.20116	5.5141	0.00011915	0.00204021	0.7476
55691	FRMD4A	FERM domain containing 4A	0.710848	3.52859	5.51109	0.00011974	0.00204763	1.1311
5522	PPP2R2C	protein phosphatase 2 regulatory subunit Bgamma	0.40875	6.4262	5.5083	0.000120288	0.00205432	0.716973
339290	LINC00667	long intergenic non-protein coding RNA 667	0.536462	4.59841	5.50665	0.000120614	0.00205626	0.946059
1601	DAB2	DAB adaptor protein 2	0.512154	4.79876	5.50613	0.000120716	0.00205626	0.914719
94274	PPP1R14A	protein phosphatase 1 regulatory inhibitor subunit 14A	-1.45268	1.36922	-5.50348	0.000121242	0.00206254	1.45398
9892	SNAP91	synaptosome associated protein 91	2.21948	-0.346228	5.50663	0.000121443	0.00206327	1.40964
8459	TPST2	tyrosylprotein sulfotransferase 2	0.549722	4.72453	5.4959	0.00012276	0.00208294	0.908122
22803	XRN2	5'-3' exoribonuclease 2	0.445461	7.51197	5.49431	0.00012308	0.00208389	0.633882
165140	OXER1	oxoeicosanoid receptor 1	-2.37554	-0.8839	-5.49404	0.000123135	0.00208389	1.17239
55290	BRF2	BRF2 RNA polymerase III transcription initiation factor subunit	-0.646244	4.3834	-5.49279	0.000123388	0.00208548	0.991523
10501	SEMA6B	semaphorin 6B	-1.1135	4.7006	-6.5959	0.000124595	0.00210316	1.29843
375449	MAST4	microtubule associated serine/threonine kinase family member 4	0.495734	5.75704	5.48007	0.000125992	0.00212401	0.73819
6712	SPTBN2	spectrin beta, non-erythrocytic 2	-0.747697	5.8174	-6.09176	0.000126988	0.00213805	0.966836
54733	SLC35F2	solute carrier family 35 member F2	0.448605	6.28724	5.47358	0.000127343	0.00214126	0.67002
348110	ARPIN	actin related protein 2/3 complex inhibitor	0.431851	6.64205	5.47254	0.00012756	0.00214216	0.638194
80303	EFHD1	EF-hand domain family member D1	-1.36293	1.52337	-5.47175	0.000127727	0.00214221	1.39777
55796	MBNL3	muscleblind like splicing regulator 3	1.17292	1.2909	5.46128	0.000129947	0.00217666	1.36616
3597	IL13RA1	interleukin 13 receptor subunit alpha 1	0.417516	6.81536	5.45869	0.000130502	0.00218153	0.602495
169834	ZNF883	zinc finger protein 883	0.629959	4.44751	5.45745	0.000130769	0.00218153	0.88522
768211	RELL1	RELT like 1	0.526812	4.9149	5.45716	0.000130829	0.00218153	0.813791
440	ASNS	asparagine synthetase (glutamine-hydrolyzing)	0.428967	7.89305	5.45681	0.000130905	0.00218153	0.564183
90525	SHF	Src homology 2 domain containing F	-0.919534	2.51104	-5.45289	0.000131754	0.00219289	1.25532
219333	USP12	ubiquitin specific peptidase 12	0.447368	6.14357	5.45153	0.000132049	0.002195	0.64643
2887	GRB10	growth factor receptor bound protein 10	0.450352	5.88262	5.44716	0.000133002	0.00220804	0.667446
51351	ZNF117	zinc finger protein 117	0.776963	2.84505	5.44458	0.00013357	0.00221458	1.13797
10112	KIF20A	kinesin family member 20A	-0.384431	8.21064	-5.4434	0.000133831	0.00221458	0.539407
6218	RPS17	ribosomal protein S17	0.650896	6.78562	6.05592	0.000133904	0.00221458	0.795276
80323	CCDC68	coiled-coil domain containing 68	0.656477	3.48505	5.44023	0.000134532	0.00222216	1.01999
4582	MUC1	mucin 1, cell surface associated	0.611391	4.95517	5.43929	0.000134741	0.0022228	0.776101
81706	PPP1R14C	protein phosphatase 1 regulatory inhibitor subunit 14C	-1.71222	1.05143	-5.43798	0.00013503	0.00222477	1.35499
100132891	MSC-AS1	MSC antisense RNA 1	0.882317	2.89277	5.436	0.000135473	0.00222638	1.11457
4605	MYBL2	MYB proto-oncogene like 2	-0.468699	7.961	-5.43571	0.000135538	0.00222638	0.527495
6776	STAT5A	signal transducer and activator of transcription 5A	-0.905731	2.75892	-5.43526	0.000135638	0.00222638	1.18739
94026	POM121L2	POM121 transmembrane nucleoporin like 2	-2.02896	0.480747	-5.43021	0.000136774	0.00224221	1.31174
55143	CDCA8	cell division cycle associated 8	-0.404625	7.00497	-5.42199	0.000138641	0.00226768	0.535369
29886	SNX8	sorting nexin 8	-0.579092	5.38942	-5.42185	0.000138675	0.00226768	0.713486
2690	GHR	growth hormone receptor	2.54922	-0.799222	5.51887	0.000139108	0.00227192	1.24431
5937	RBMS1	RNA binding motif single stranded interacting protein 1	0.44823	6.5004	5.41827	0.000139496	0.00227542	0.556095
144100	PLEKHA7	pleckstrin homology domain containing A7	-0.626356	4.12443	-5.41715	0.000139754	0.0022768	0.906684
2152	F3	coagulation factor III, tissue factor	0.581035	4.36916	5.41631	0.00013995	0.00227714	0.828568
5588	PRKCQ	protein kinase C theta	-0.80169	3.60391	-5.41397	0.00014049	0.00228309	1.00145
5894	RAF1	Raf-1 proto-oncogene, serine/threonine kinase	0.404173	7.28361	5.41282	0.000140759	0.00228453	0.500438
5236	PGM1	phosphoglucomutase 1	0.410801	6.57305	5.41209	0.000140928	0.00228453	0.539791
26038	CHD5	chromodomain helicase DNA binding protein 5	-0.981725	3.16271	-5.41054	0.00014129	0.00228756	1.08387
7553	ZNF7	zinc finger protein 7	0.531484	5.16761	5.40949	0.000141534	0.00228868	0.695242
2264	FGFR4	fibroblast growth factor receptor 4	-1.00399	4.09684	-5.9386	0.000143898	0.00232404	1.08318
394	ARHGAP5	Rho GTPase activating protein 5	0.42621	9.70662	5.39532	0.000144891	0.00233719	0.47605
6723	SRM	spermidine synthase	-0.621258	5.54592	-5.51176	0.000145633	0.00234627	0.687567
57658	CALCOCO1	calcium binding and coiled-coil domain 1	0.47482	5.90393	5.38786	0.000146692	0.00236042	0.562862
23362	PSD3	pleckstrin and Sec7 domain containing 3	-0.549749	6.93909	-5.60046	0.000147242	0.00236637	0.56166
4599	MX1	MX dynamin like GTPase 1	-0.888491	2.93965	-5.38451	0.000147508	0.00236773	1.07194
23588	KLHDC2	kelch domain containing 2	0.434198	7.6225	5.38036	0.000148525	0.00238113	0.43566
56521	DNAJC12	DnaJ heat shock protein family (Hsp40) member C12	1.34789	1.21904	5.36483	0.000152401	0.00243979	1.21587
5597	MAPK6	mitogen-activated protein kinase 6	0.434071	7.73289	5.36421	0.000152557	0.00243979	0.406103
222183	SRRM3	serine/arginine repetitive matrix 3	-1.01598	2.86857	-5.36266	0.000152951	0.00244311	1.05481
51142	CHCHD2	coiled-coil-helix-coiled-coil-helix domain containing 2	-0.445177	7.27035	-5.35587	0.000154684	0.00246777	0.407336
23405	DICER1	dicer 1, ribonuclease III	0.419827	6.70402	5.35444	0.000155052	0.00247063	0.430439
4783	NFIL3	nuclear factor, interleukin 3 regulated	0.424449	5.85805	5.35241	0.000155576	0.00247597	0.507581
80004	ESRP2	epithelial splicing regulatory protein 2	-0.585557	4.5611	-5.34993	0.000156218	0.00248204	0.716524
140733	MACROD2	mono-ADP ribosylhydrolase 2	1.06707	1.86128	5.34947	0.000156337	0.00248204	1.12866
54502	RBM47	RNA binding motif protein 47	0.47049	5.31263	5.34567	0.000157327	0.00249474	0.566073
84243	ZDHHC18	zinc finger DHHC-type palmitoyltransferase 18	-0.518938	5.93165	-5.34403	0.000157756	0.00249851	0.504799
9129	PRPF3	pre-mRNA processing factor 3	-0.427696	6.57283	-5.34203	0.000158282	0.00250381	0.430424
54849	DEF8	differentially expressed in FDCP 8 homolog	-0.558993	5.94762	-5.38627	0.00016008	0.00252919	0.508894
26220	DGCR5	DiGeorge syndrome critical region gene 5	-0.705273	3.42423	-5.33367	0.000160498	0.00253273	0.893367
5529	PPP2R5E	protein phosphatase 2 regulatory subunit B'epsilon	0.400535	7.31351	5.33257	0.000160791	0.0025343	0.360772
6778	STAT6	signal transducer and activator of transcription 6	0.403061	7.12506	5.32892	0.000161773	0.0025467	0.361876
55322	C5orf22	chromosome 5 open reading frame 22	0.407609	6.67303	5.32134	0.000163825	0.00257591	0.375455
25840	METTL7A	methyltransferase like 7A	1.50136	0.346018	5.32017	0.000164147	0.00257787	1.17169
9674	KIAA0040	KIAA0040	1.05406	2.03212	5.31796	0.00016475	0.00258425	1.05429
5569	PKIA	cAMP-dependent protein kinase inhibitor alpha	0.802069	3.0122	5.31517	0.00016552	0.00259322	0.890643
11045	UPK1A	uroplakin 1A	-1.25866	1.5548	-5.31391	0.000165867	0.00259554	1.14243
9638	FEZ1	fasciculation and elongation protein zeta 1	-1.24801	1.98715	-5.31041	0.000166838	0.00260533	1.09995
5420	PODXL	podocalyxin like	-0.505609	5.25517	-5.31022	0.000166891	0.00260533	0.53789
8614	STC2	stanniocalcin 2	0.502948	5.53511	5.30757	0.000167629	0.00261374	0.469557
7976	FZD3	frizzled class receptor 3	-0.554331	4.65709	-5.30562	0.000168176	0.00261914	0.623572
254251	LCORL	ligand dependent nuclear receptor corepressor like	0.486812	5.16547	5.30286	0.000168951	0.00262673	0.512742
10083	USH1C	USH1 protein network component harmonin	-0.650428	3.83884	-5.30246	0.000169065	0.00262673	0.762507
7009	TMBIM6	transmembrane BAX inhibitor motif containing 6	0.392366	10.231	5.29767	0.000170421	0.00264466	0.316534
8714	ABCC3	ATP binding cassette subfamily C member 3	0.391488	7.40935	5.29377	0.000171534	0.00265878	0.290391
10085	EDIL3	EGF like repeats and discoidin domains 3	0.436643	9.33168	5.2928	0.00017181	0.00265991	0.292592
51271	UBAP1	ubiquitin associated protein 1	0.399931	7.45055	5.28986	0.000172656	0.00266984	0.282486
6602	SMARCD1	SWI/SNF related, matrix associated, actin dependent regulator of chromatin, subfamily d, member 1	0.380913	6.8667	5.28752	0.000173332	0.00267291	0.303758
11009	IL24	interleukin 24	1.78354	-0.242893	5.28701	0.000173481	0.00267291	1.09821
7134	TNNC1	troponin C1, slow skeletal and cardiac type	-1.89208	1.50404	-5.59276	0.000173684	0.00267291	1.18234
84532	ACSS1	acyl-CoA synthetase short chain family member 1	-2.00339	0.244015	-5.28588	0.000173808	0.00267291	1.07825
57704	GBA2	glucosylceramidase beta 2	0.42842	5.66049	5.28565	0.000173876	0.00267291	0.416294
286	ANK1	ankyrin 1	-1.44045	1.71958	-5.28025	0.000175451	0.00269395	1.0813
10736	SIX2	SIX homeobox 2	-2.50374	-0.253556	-5.27521	0.000176935	0.00271134	0.978052
158427	TSTD2	thiosulfate sulfurtransferase like domain containing 2	0.472868	5.02661	5.275	0.000176998	0.00271134	0.484949
284217	LAMA1	laminin subunit alpha 1	0.507608	5.95129	5.27314	0.000177549	0.00271661	0.35881
5818	NECTIN1	nectin cell adhesion molecule 1	-0.425997	6.82698	-5.2701	0.000178452	0.00272723	0.285214
85460	ZNF518B	zinc finger protein 518B	0.569572	4.49663	5.26532	0.000179885	0.00274592	0.548748
55784	MCTP2	multiple C2 and transmembrane domain containing 2	0.43522	6.21541	5.26116	0.000181143	0.0027595	0.310455
51703	ACSL5	acyl-CoA synthetase long chain family member 5	1.63479	-0.211302	5.26098	0.000181197	0.0027595	1.06072
195814	SDR16C5	short chain dehydrogenase/reductase family 16C member 5	0.953	2.20151	5.25672	0.000182494	0.00277421	0.928067
5768	QSOX1	quiescin sulfhydryl oxidase 1	0.463969	7.81153	5.26427	0.000182714	0.00277421	0.22085
5717	PSMD11	proteasome 26S subunit, non-ATPase 11	-0.365025	8.05474	-5.25573	0.000182798	0.00277421	0.214828
389072	PLEKHM3	pleckstrin homology domain containing M3	0.484188	4.98738	5.25311	0.0001836	0.00278315	0.452674
4833	NME4	NME/NM23 nucleoside diphosphate kinase 4	-0.761924	5.99979	-6.05126	0.00018401	0.00278614	0.630331
3689	ITGB2	integrin subunit beta 2	-0.859624	5.69275	-6.21889	0.000185244	0.00280129	0.718229
5732	PTGER2	prostaglandin E receptor 2	1.26014	0.9629	5.24635	0.000185691	0.00280129	1.0416
25803	SPDEF	SAM pointed domain containing ETS transcription factor	1.44565	1.17389	5.24602	0.000185796	0.00280129	1.0269
26960	NBEA	neurobeachin	0.604588	4.97726	5.25402	0.000185868	0.00280129	0.442929
376267	RAB15	RAB15, member RAS oncogene family	-0.425279	5.94249	-5.24495	0.000186127	0.00280198	0.328648
118788	PIK3AP1	phosphoinositide-3-kinase adaptor protein 1	-0.569358	4.48274	-5.23913	0.000187954	0.00282623	0.537759
4747	NEFL	neurofilament light	-1.09382	2.29765	-5.23804	0.000188297	0.00282813	0.937436
29919	RMC1	regulator of MON1-CCZ1	0.460807	5.41357	5.237	0.000188624	0.00282979	0.364084
288	ANK3	ankyrin 3	1.34704	1.08634	5.23354	0.000189724	0.00284303	1.01308
55300	PI4K2B	phosphatidylinositol 4-kinase type 2 beta	0.418174	6.467	5.23186	0.000190258	0.00284778	0.236152
4741	NEFM	neurofilament medium	-1.18142	1.82775	-5.22974	0.000190937	0.00285467	0.981733
353088	ZNF429	zinc finger protein 429	0.827471	2.68057	5.22874	0.000191259	0.00285623	0.802304
7090	TLE3	TLE family member 3, transcriptional corepressor	0.538817	5.57372	5.22724	0.000191739	0.00286013	0.324607
5663	PSEN1	presenilin 1	0.397794	7.32692	5.22635	0.000192025	0.00286113	0.175487
9950	GOLGA5	golgin A5	0.436018	6.73362	5.21308	0.000196354	0.0029223	0.182541
54939	COMMD4	COMM domain containing 4	-0.52357	6.4759	-5.30398	0.000197097	0.00292711	0.251125
4603	MYBL1	MYB proto-oncogene like 1	-0.397532	7.28356	-5.21038	0.000197248	0.00292711	0.152992
93587	TRMT10A	tRNA methyltransferase 10A	0.699016	3.39429	5.21007	0.000197349	0.00292711	0.643538
256949	KANK3	KN motif and ankyrin repeat domains 3	-1.90212	0.0672597	-5.20745	0.000198222	0.00293369	0.947365
26137	ZBTB20	zinc finger and BTB domain containing 20	0.710813	4.80344	5.48717	0.000198241	0.00293369	0.505027
4791	NFKB2	nuclear factor kappa B subunit 2	-0.505038	5.64444	-5.2058	0.000198771	0.00293822	0.301859
6331	SCN5A	sodium voltage-gated channel alpha subunit 5	-2.18615	-0.751797	-5.20503	0.000199029	0.00293871	0.811531
5820	PVT1	Pvt1 oncogene	0.548753	4.29119	5.20234	0.000199932	0.00294871	0.473876
1112	FOXN3	forkhead box N3	0.390882	7.01079	5.20116	0.000200329	0.00295125	0.14492
390927	ZNF793	zinc finger protein 793	0.837699	3.24499	5.19785	0.000201448	0.00296438	0.6485
90853	SPOCD1	SPOC domain containing 1	0.837677	2.89856	5.1966	0.000201873	0.0029673	0.708905
89978	DPH6	diphthamine biosynthesis 6	-0.693867	4.052	-5.19068	0.000203893	0.00299339	0.53396
8031	NCOA4	nuclear receptor coactivator 4	0.408512	8.48028	5.19006	0.000204105	0.00299339	0.102645
54507	ADAMTSL4	ADAMTS like 4	-0.927518	5.0266	-6.08318	0.000204976	0.00300279	0.689878
91612	CHURC1	churchill domain containing 1	0.440672	7.17038	5.18514	0.000205806	0.00301158	0.109394
2335	FN1	fibronectin 1	0.538759	4.6322	5.17931	0.000207835	0.00303787	0.378221
2632	GBE1	1,4-alpha-glucan branching enzyme 1	0.460418	6.39413	5.17747	0.00020848	0.00304176	0.147214
84951	TNS4	tensin 4	1.82178	-0.239181	5.17723	0.000208566	0.00304176	0.932214
79083	MLPH	melanophilin	1.01428	2.72055	5.25474	0.000209386	0.00305032	0.731416
8111	GPR68	G protein-coupled receptor 68	-2.08204	0.0475348	-5.17195	0.000210432	0.00306215	0.886588
54069	MIS18A	MIS18 kinetochore protein A	-0.550262	5.10622	-5.16919	0.000211414	0.00307302	0.316878
10874	NMU	neuromedin U	-1.02135	2.32024	-5.16717	0.000212135	0.00307893	0.811658
56252	YLPM1	YLP motif containing 1	0.363214	7.31215	5.16673	0.000212291	0.00307893	0.0714922
11001	SLC27A2	solute carrier family 27 member 2	0.495821	5.01374	5.16418	0.000213207	0.00308879	0.293764
286151	FBXO43	F-box protein 43	-0.720795	3.93622	-5.16327	0.000213534	0.0030901	0.509625
7884	SLBP	stem-loop binding protein	0.435688	7.00235	5.16	0.000214715	0.00310376	0.0732509
2530	FUT8	fucosyltransferase 8	0.450289	6.51462	5.1586	0.000215225	0.00310769	0.103777
7096	TLR1	toll like receptor 1	0.935928	2.05379	5.15138	0.000217863	0.00314231	0.773132
57447	NDRG2	NDRG family member 2	-0.597998	3.87524	-5.14249	0.00022116	0.00318105	0.478164
57534	MIB1	mindbomb E3 ubiquitin protein ligase 1	0.415297	8.1795	5.1423	0.000221234	0.00318105	0.0171885
3417	IDH1	isocitrate dehydrogenase (NADP(+)) 1	0.474944	7.88533	5.22985	0.000221278	0.00318105	0.0539493
9498	SLC4A8	solute carrier family 4 member 8	-0.555618	4.73946	-5.14127	0.000221616	0.00318242	0.325413
51449	PCYOX1	prenylcysteine oxidase 1	0.392169	7.17577	5.137	0.000223224	0.00320199	0.0245793
29899	GPSM2	G protein signaling modulator 2	-0.364899	7.58654	-5.12937	0.000226122	0.00324001	5.61851e-05
255743	NPNT	nephronectin	-1.01885	2.5891	-5.12638	0.00022727	0.00325081	0.700798
9529	BAG5	BAG cochaperone 5	0.398072	6.68241	5.12611	0.000227373	0.00325081	0.0338953
1355	COX15	cytochrome c oxidase assembly homolog COX15	0.367347	7.43413	5.1233	0.000228458	0.00326275	-0.00858562
89944	GLB1L2	galactosidase beta 1 like 2	-0.595948	4.18437	-5.1207	0.000229467	0.00327359	0.384588
8566	PDXK	pyridoxal kinase	-0.437244	8.47926	-5.11953	0.00022992	0.00327649	-0.0231267
55010	PARPBP	PARP1 binding protein	-0.452027	5.65633	-5.11455	0.00023187	0.00330067	0.138608
91608	RASL10B	RAS like family 10 member B	-0.935389	2.94147	-5.11086	0.000233322	0.00331773	0.611551
56145	PCDHA3	protocadherin alpha 3	1.53306	0.321464	5.10999	0.000233667	0.00331903	0.842057
6187	RPS2	ribosomal protein S2	-0.564263	9.57895	-5.53265	0.000234017	0.0033201	0.139068
3767	KCNJ11	potassium inwardly rectifying channel subfamily J member 11	-1.11034	1.85144	-5.10852	0.00023425	0.0033201	0.777671
9583	ENTPD4	ectonucleoside triphosphate diphosphohydrolase 4	-0.428695	6.0391	-5.10713	0.000234801	0.00332431	0.0758494
4521	NUDT1	nudix hydrolase 1	-0.632577	4.53431	-5.1054	0.000235491	0.00333049	0.299798
4792	NFKBIA	NFKB inhibitor alpha	0.532768	6.28605	5.25735	0.000238255	0.00336593	0.0834361
5031	P2RY6	pyrimidinergic receptor P2Y6	-0.709395	4.49977	-5.20091	0.000239301	0.00337706	0.334808
54704	PDP1	pyruvate dehyrogenase phosphatase catalytic subunit 1	0.437879	5.78374	5.09175	0.000241008	0.00339748	0.0619663
122622	ADSS1	adenylosuccinate synthase 1	0.589712	4.24585	5.09071	0.000241434	0.00339982	0.286609
2969	GTF2I	general transcription factor IIi	0.388522	6.80379	5.08742	0.000242787	0.00341521	-0.0426831
171586	ABHD3	abhydrolase domain containing 3, phospholipase	0.430258	5.9299	5.07665	0.000247269	0.00347451	0.0180414
11236	RNF139	ring finger protein 139	0.458432	5.96976	5.07289	0.000248855	0.00349209	0.0065788
29063	ZCCHC4	zinc finger CCHC-type containing 4	0.555509	4.3331	5.07242	0.000249054	0.00349209	0.240258
3775	KCNK1	potassium two pore domain channel subfamily K member 1	0.641865	3.51082	5.07167	0.000249371	0.00349279	0.383726
23254	KAZN	kazrin, periplakin interacting protein	-0.921348	2.54548	-5.06996	0.000250095	0.00349838	0.608137
7327	UBE2G2	ubiquitin conjugating enzyme E2 G2	-0.363165	6.98036	-5.06901	0.000250501	0.00349838	-0.0792204
91694	LONRF1	LON peptidase N-terminal domain and ring finger 1	-0.535041	4.43161	-5.06884	0.000250572	0.00349838	0.248528
9754	STARD8	StAR related lipid transfer domain containing 8	-0.871123	3.04124	-5.0678	0.000251015	0.00350083	0.516637
5533	PPP3CC	protein phosphatase 3 catalytic subunit gamma	-0.490769	4.82576	-5.06435	0.000252495	0.00351772	0.174425
2791	GNG11	G protein subunit gamma 11	0.595636	3.75951	5.06295	0.000253093	0.0035223	0.323566
25903	OLFML2B	olfactomedin like 2B	-1.19237	1.46142	-5.06128	0.000253815	0.00352759	0.736674
6414	SELENOP	selenoprotein P	0.668464	4.13715	5.06082	0.000254012	0.00352759	0.2521
100505702	LINC01094	long intergenic non-protein coding RNA 1094	1.48103	0.388968	5.05992	0.000254403	0.00352926	0.761853
55638	SYBU	syntabulin	0.76528	2.72535	5.05576	0.00025621	0.00355056	0.498905
140885	SIRPA	signal regulatory protein alpha	-0.467237	5.31389	-5.05469	0.000256679	0.00355331	0.0824391
7564	ZNF16	zinc finger protein 16	0.66036	3.75423	5.05216	0.000257787	0.00356361	0.304733
171546	SPTSSA	serine palmitoyltransferase small subunit A	0.436369	7.53137	5.05174	0.000257968	0.00356361	-0.137065
5376	PMP22	peripheral myelin protein 22	-0.532325	4.85376	-5.04683	0.000260136	0.00358952	0.140715
54751	FBLIM1	filamin binding LIM protein 1	-0.52626	4.82643	-5.04625	0.000260393	0.00358952	0.144184
64236	PDLIM2	PDZ and LIM domain 2	-1.19046	3.78338	-5.88431	0.00026082	0.00359162	0.647945
6199	RPS6KB2	ribosomal protein S6 kinase B2	-0.488231	5.61598	-5.03882	0.000263712	0.00362763	0.0121988
60558	GUF1	GUF1 homolog, GTPase	0.412102	6.18628	5.03622	0.000264881	0.00363989	-0.0810655
65018	PINK1	PTEN induced kinase 1	0.424327	5.50252	5.03378	0.000265989	0.00364761	-0.00365786
79695	GALNT12	polypeptide N-acetylgalactosaminyltransferase 12	-0.48583	4.9678	-5.03375	0.000266001	0.00364761	0.0982526
54664	TMEM106B	transmembrane protein 106B	0.440903	7.01516	5.03242	0.000266605	0.00364882	-0.152368
202018	TAPT1	transmembrane anterior posterior transformation 1	0.525228	4.9586	5.03233	0.000266646	0.00364882	0.0702414
100616387	MIR3064	microRNA 3064	1.96261	-0.716185	5.0281	0.000268576	0.00366458	0.672293
84418	CYSTM1	cysteine rich transmembrane module containing 1	-0.509914	5.41381	-5.02709	0.00026904	0.00366458	0.0205891
79711	IPO4	importin 4	-0.742835	5.4228	-5.59718	0.000269049	0.00366458	0.248056
112849	L3HYPDH	trans-L-3-hydroxyproline dehydratase	0.523158	4.99893	5.02697	0.000269096	0.00366458	0.0548675
55186	SLC25A36	solute carrier family 25 member 36	0.387656	7.18791	5.02674	0.000269199	0.00366458	-0.170566
6850	SYK	spleen associated tyrosine kinase	-1.52141	1.32446	-5.02603	0.000269527	0.00366522	0.693635
3918	LAMC2	laminin subunit gamma 2	0.36702	6.76606	5.02471	0.000270135	0.00366969	-0.150908
2022	ENG	endoglin	2.58183	-0.54578	5.38271	0.000270788	0.00367474	0.728445
55757	UGGT2	UDP-glucose glycoprotein glucosyltransferase 2	0.478308	5.01221	5.02121	0.000271751	0.00368399	0.0434162
59283	CACNG8	calcium voltage-gated channel auxiliary subunit gamma 8	1.33724	0.565312	5.01793	0.000273279	0.00370086	0.690327
201562	HACD2	3-hydroxyacyl-CoA dehydratase 2	0.453349	5.84271	5.01516	0.000274574	0.00371456	-0.0805657
3836	KPNA1	karyopherin subunit alpha 1	0.356571	6.89344	5.01402	0.000275108	0.00371752	-0.178036
23347	SMCHD1	structural maintenance of chromosomes flexible hinge domain containing 1	0.376418	7.90989	5.01348	0.000275361	0.00371752	-0.210168
146227	BEAN1	brain expressed associated with NEDD4 1	-0.975511	2.26952	-5.01282	0.000275673	0.00371789	0.557544
5216	PFN1	profilin 1	-0.401749	9.74956	-5.0101	0.000276956	0.00373135	-0.200231
56898	BDH2	3-hydroxybutyrate dehydrogenase 2	0.575812	4.70054	5.00849	0.000277719	0.00373778	0.0673166
1021	CDK6	cyclin dependent kinase 6	0.583929	3.67396	5.00753	0.000278177	0.00374009	0.242474
10577	NPC2	NPC intracellular cholesterol transporter 2	0.395197	6.59024	5.00635	0.000278737	0.00374377	-0.17059
5874	RAB27B	RAB27B, member RAS oncogene family	0.499178	5.15412	5.0056	0.000279096	0.00374475	-0.00555454
54898	ELOVL2	ELOVL fatty acid elongase 2	0.436368	5.5621	5.00455	0.000279598	0.00374764	-0.0635478
8519	IFITM1	interferon induced transmembrane protein 1	1.75677	-0.372555	5.0033	0.000280193	0.00375178	0.65849
51527	GSKIP	GSK3B interacting protein	0.417115	5.5624	5.00193	0.000280853	0.00375676	-0.0679563
8796	SCEL	sciellin	-0.72454	3.08019	-4.99968	0.000281934	0.00376738	0.383146
132789	GNPDA2	glucosamine-6-phosphate deaminase 2	0.587277	5.04186	5.05259	0.000282403	0.00376979	0.0201403
54742	LY6K	lymphocyte antigen 6 family member K	0.411605	6.05474	4.98883	0.000287215	0.00383012	-0.151083
54836	BSPRY	B-box and SPRY domain containing	-0.886088	2.31669	-4.98798	0.000287633	0.00383178	0.503532
222235	FBXL13	F-box and leucine rich repeat protein 13	-1.34672	0.989753	-4.9849	0.000289153	0.00384812	0.639102
81631	MAP1LC3B	microtubule associated protein 1 light chain 3 beta	-0.4202	6.79309	-4.9812	0.000290992	0.00386866	-0.220536
338761	C1QL4	complement C1q like 4	-1.26812	2.81467	-5.3792	0.000292484	0.00388454	0.56481
6576	SLC25A1	solute carrier family 25 member 1	-0.451279	6.76736	-4.97291	0.000295152	0.00391601	-0.232582
7345	UCHL1	ubiquitin C-terminal hydrolase L1	0.376075	9.51891	4.97013	0.000296565	0.00392674	-0.272311
4299	AFF1	AF4/FMR2 family member 1	0.380136	6.61826	4.96975	0.000296754	0.00392674	-0.237662
10915	TCERG1	transcription elongation regulator 1	-0.415494	6.29448	-4.96954	0.000296862	0.00392674	-0.196451
29128	UHRF1	ubiquitin like with PHD and ring finger domains 1	-0.608353	5.93707	-5.29351	0.000298214	0.00394065	-0.0195094
23243	ANKRD28	ankyrin repeat domain 28	0.355097	7.12914	4.96493	0.000299219	0.00394882	-0.277809
10561	IFI44	interferon induced protein 44	0.99163	1.70006	4.9645	0.000299436	0.00394882	0.506421
10018	BCL2L11	BCL2 like 11	0.468031	5.48212	4.96365	0.000299877	0.00395047	-0.125641
53407	STX18	syntaxin 18	0.545007	4.77477	4.96308	0.000300166	0.00395047	-0.0240639
22979	EFR3B	EFR3 homolog B	-0.467464	5.13844	-4.96023	0.000301638	0.00396586	-0.0581684
115825	WDFY2	WD repeat and FYVE domain containing 2	0.489176	5.12014	4.95606	0.000303805	0.00399033	-0.0879381
653820	FAM72B	family with sequence similarity 72 member B	-0.546432	4.63132	-4.95425	0.000304751	0.00399875	0.0138358
79659	DYNC2H1	dynein cytoplasmic 2 heavy chain 1	0.45204	5.78045	4.95336	0.000305216	0.00400083	-0.182534
201161	CENPV	centromere protein V	-0.651702	3.66098	-4.95214	0.000305857	0.00400523	0.188851
6400	SEL1L	SEL1L adaptor subunit of ERAD E3 ubiquitin ligase	0.371105	8.1357	4.95135	0.000306267	0.00400659	-0.321079
28951	TRIB2	tribbles pseudokinase 2	1.9491	-0.642866	4.95047	0.000306735	0.0040087	0.56081
23286	WWC1	WW and C2 domain containing 1	0.419768	6.55644	4.94941	0.000307289	0.00401194	-0.269199
7764	ZNF217	zinc finger protein 217	0.358946	7.42093	4.94778	0.000308151	0.00401199	-0.319131
163589	TDRD5	tudor domain containing 5	-1.49997	0.473243	-4.94777	0.000308158	0.00401199	0.582472
85395	FAM207A	family with sequence similarity 207 member A	-0.7381	3.38155	-4.94766	0.000308213	0.00401199	0.238157
9870	AREL1	apoptosis resistant E3 ubiquitin protein ligase 1	0.362371	6.732	4.94538	0.000309424	0.00402374	-0.289456
6604	SMARCD3	SWI/SNF related, matrix associated, actin dependent regulator of chromatin, subfamily d, member 3	-0.51666	4.45159	-4.93622	0.00031433	0.00408348	0.0110496
1983	EIF5	eukaryotic translation initiation factor 5	0.411754	8.43321	4.93295	0.000316103	0.00410244	-0.352342
29842	TFCP2L1	transcription factor CP2 like 1	-0.866777	3.1601	-4.93024	0.000317582	0.00411708	0.256383
55218	EXD2	exonuclease 3'-5' domain containing 2	0.393198	5.94526	4.92973	0.00031786	0.00411708	-0.24363
84247	RTL6	retrotransposon Gag like 6	0.401381	6.17973	4.92502	0.000320442	0.00414429	-0.277746
113130	CDCA5	cell division cycle associated 5	-0.347858	7.04355	-4.92475	0.000320595	0.00414429	-0.339569
6830	SUPT6H	SPT6 homolog, histone chaperone and transcription elongation factor	0.342457	7.76196	4.92148	0.000322399	0.00416019	-0.372791
1062	CENPE	centromere protein E	-0.369564	7.66473	-4.92087	0.000322742	0.00416019	-0.371299
5791	PTPRE	protein tyrosine phosphatase receptor type E	0.370332	6.55897	4.9205	0.000322942	0.00416019	-0.32061
27239	GPR162	G protein-coupled receptor 162	-1.88131	0.318519	-4.91993	0.000323264	0.00416019	0.529755
7280	TUBB2A	tubulin beta 2A class IIa	-0.735335	3.24278	-4.91965	0.000323415	0.00416019	0.214551
348801	LNP1	leukemia NUP98 fusion partner 1	-0.654496	3.75651	-4.91639	0.000325236	0.00417818	0.107769
28996	HIPK2	homeodomain interacting protein kinase 2	0.428512	8.04302	4.91601	0.000325452	0.00417818	-0.383921
253558	LCLAT1	lysocardiolipin acyltransferase 1	-0.42922	5.53194	-4.91446	0.000326318	0.00418519	-0.198519
8507	ENC1	ectodermal-neural cortex 1	0.650686	3.70754	4.91274	0.000327289	0.00419353	0.0687578
26260	FBXO25	F-box protein 25	-0.622776	3.86549	-4.90853	0.000329668	0.00421483	0.0719924
341640	FREM2	FRAS1 related extracellular matrix 2	-0.90029	2.90627	-4.90822	0.000329843	0.00421483	0.26539
7594	ZNF43	zinc finger protein 43	1.13672	1.03461	4.90809	0.000329918	0.00421483	0.483294
664701	ZNF826P	zinc finger protein 826, pseudogene	0.871682	2.00203	4.90533	0.00033149	0.00422776	0.363004
253982	ASPHD1	aspartate beta-hydroxylase domain containing 1	-1.00649	1.91416	-4.90518	0.000331576	0.00422776	0.425263
5209	PFKFB3	6-phosphofructo-2-kinase/fructose-2,6-biphosphatase 3	0.380787	6.10916	4.89482	0.000337546	0.00429968	-0.323993
1949	EFNB3	ephrin B3	-0.878135	2.82977	-4.88836	0.000341331	0.00434367	0.242691
488	ATP2A2	ATPase sarcoplasmic/endoplasmic reticulum Ca2+ transporting 2	0.343797	10.1114	4.88685	0.000342217	0.00435072	-0.410528
3006	H1-2	H1.2 linker histone, cluster member	0.407073	6.27147	4.88038	0.000346062	0.00439533	-0.366699
54951	COMMD8	COMM domain containing 8	0.509889	4.53356	4.87839	0.000347254	0.00440618	-0.134889
3953	LEPR	leptin receptor	0.653998	4.18816	4.88875	0.00034818	0.00441365	-0.0758432
5516	PPP2CB	protein phosphatase 2 catalytic subunit beta	-0.353095	7.21171	-4.87621	0.000348563	0.00441423	-0.435641
152	ADRA2C	adrenoceptor alpha 2C	-1.76162	0.125171	-4.87534	0.000349089	0.00441661	0.452844
5239	PGM5	phosphoglucomutase 5	-0.728489	3.76191	-4.87334	0.000350293	0.00442757	0.0348785
55333	SYNJ2BP	synaptojanin 2 binding protein	0.416949	5.86703	4.87011	0.000352252	0.00444533	-0.341088
54845	ESRP1	epithelial splicing regulatory protein 1	-1.24359	1.85989	-4.86991	0.000352378	0.00444533	0.379827
79745	CLIP4	CAP-Gly domain containing linker protein family member 4	0.421872	6.17877	4.8644	0.000355742	0.00448345	-0.386103
439921	MXRA7	matrix remodeling associated 7	0.369231	7.1922	4.86307	0.000356567	0.00448763	-0.462484
81621	KAZALD1	Kazal type serine peptidase inhibitor domain 1	-0.643553	3.53455	-4.86275	0.00035676	0.00448763	0.0550494
53904	MYO3A	myosin IIIA	-0.558072	3.9912	-4.86205	0.000357195	0.00448879	-0.0361516
1428	CRYM	crystallin mu	-1.06135	1.74369	-4.85938	0.000358846	0.00450521	0.369843
6314	ATXN7	ataxin 7	0.397072	5.82689	4.85805	0.00035967	0.00451122	-0.357549
5523	PPP2R3A	protein phosphatase 2 regulatory subunit B''alpha	0.4466	5.06046	4.85679	0.000360454	0.00451158	-0.254973
11065	UBE2C	ubiquitin conjugating enzyme E2 C	-0.364857	7.32504	-4.85668	0.000360527	0.00451158	-0.47569
57536	KIAA1328	KIAA1328	0.56413	4.46188	4.85603	0.000360928	0.00451158	-0.163555
22863	ATG14	autophagy related 14	0.436356	5.50473	4.85579	0.000361078	0.00451158	-0.320391
83461	CDCA3	cell division cycle associated 3	-0.373284	6.62106	-4.85435	0.000361977	0.00451849	-0.433871
5347	PLK1	polo like kinase 1	-0.415627	7.21134	-4.85195	0.000363485	0.00453299	-0.478182
51422	PRKAG2	protein kinase AMP-activated non-catalytic subunit gamma 2	0.43395	5.89328	4.8502	0.00036459	0.00454244	-0.380072
26108	PYGO1	pygopus family PHD finger 1	-0.550892	4.36771	-4.84644	0.000366964	0.00456768	-0.132317
332	BIRC5	baculoviral IAP repeat containing 5	-0.355507	8.38442	-4.8395	0.000371402	0.00461852	-0.52171
5305	PIP4K2A	phosphatidylinositol-5-phosphate 4-kinase type 2 alpha	0.365719	6.39833	4.83616	0.000373556	0.00464089	-0.457586
476	ATP1A1	ATPase Na+/K+ transporting subunit alpha 1	0.351721	9.02225	4.83464	0.000374539	0.00464869	-0.521946
311	ANXA11	annexin A11	-0.345353	7.90364	-4.83213	0.000376172	0.00466162	-0.534004
1647	GADD45A	growth arrest and DNA damage inducible alpha	0.7657	3.36537	4.83137	0.000376669	0.00466162	-0.0121302
1806	DPYD	dihydropyrimidine dehydrogenase	1.66502	0.103138	4.83111	0.00037684	0.00466162	0.39801
257407	C2orf72	chromosome 2 open reading frame 72	-0.934127	2.11207	-4.83085	0.000377006	0.00466162	0.267964
80320	SP6	Sp6 transcription factor	-1.17569	1.93332	-4.82954	0.000377862	0.0046678	0.301641
1474	CST6	cystatin E/M	-1.19033	1.17045	-4.82841	0.000378605	0.00467256	0.372391
715	C1R	complement C1r	0.668135	3.65227	4.82779	0.000379013	0.00467318	-0.0713713
3693	ITGB5	integrin subunit beta 5	-0.377136	6.61858	-4.82531	0.000380648	0.0046858	-0.485668
10189	ALYREF	Aly/REF export factor	-0.42974	6.4003	-4.82515	0.000380753	0.0046858	-0.464609
7991	TUSC3	tumor suppressor candidate 3	-0.373182	7.4508	-4.82124	0.000383338	0.00470968	-0.543988
54876	DCAF16	DDB1 and CUL4 associated factor 16	0.368504	6.44124	4.82113	0.000383413	0.00470968	-0.488472
4882	NPR2	natriuretic peptide receptor 2	0.362895	6.95322	4.82046	0.000383859	0.00471073	-0.52713
8663	EIF3C	eukaryotic translation initiation factor 3 subunit C	0.769262	3.35986	4.82193	0.000387395	0.00474968	-0.036706
1825	DSC3	desmocollin 3	0.611574	4.33759	4.8128	0.000388992	0.00476261	-0.220252
132864	CPEB2	cytoplasmic polyadenylation element binding protein 2	0.507775	4.73473	4.81253	0.000389178	0.00476261	-0.284905
123606	NIPA1	NIPA magnesium transporter 1	-0.399473	6.63178	-4.81069	0.000390418	0.00477331	-0.512615
5720	PSME1	proteasome activator subunit 1	-0.40218	6.06886	-4.80206	0.00039631	0.00483826	-0.470783
93664	CADPS2	calcium dependent secretion activator 2	-0.539147	5.10735	-4.80183	0.00039647	0.00483826	-0.333205
51663	ZFR	zinc finger RNA binding protein	0.370583	7.88331	4.80031	0.000397521	0.00484345	-0.591059
344787	ZNF860	zinc finger protein 860	-0.842823	2.4974	-4.80014	0.000397635	0.00484345	0.14744
60436	TGIF2	TGFB induced factor homeobox 2	-0.572364	3.82943	-4.7996	0.000398006	0.00484346	-0.115896
401237	CASC15	cancer susceptibility 15	3.63181	-1.71844	5.69808	0.000401799	0.00488507	0.364525
348094	ANKDD1A	ankyrin repeat and death domain containing 1A	-1.23511	1.30895	-4.79358	0.000402192	0.00488531	0.306184
7001	PRDX2	peroxiredoxin 2	-0.43324	7.21557	-4.80176	0.000404464	0.00490773	-0.583644
11186	RASSF1	Ras association domain family member 1	-0.507505	4.45565	-4.78988	0.000404789	0.00490773	-0.249959
4092	SMAD7	SMAD family member 7	0.689948	3.00351	4.7885	0.000405758	0.00491493	-0.0179168
6542	SLC7A2	solute carrier family 7 member 2	-1.10733	1.49201	-4.78708	0.000406761	0.00492252	0.276096
57463	AMIGO1	adhesion molecule with Ig like domain 1	-0.722523	3.01472	-4.78574	0.000407707	0.00492941	0.0221211
7694	ZNF135	zinc finger protein 135	1.60173	-0.262898	4.78492	0.000408296	0.00493197	0.321363
84671	ZNF347	zinc finger protein 347	0.637656	3.36548	4.78127	0.000410894	0.00495878	-0.0990511
58500	ZNF250	zinc finger protein 250	0.610779	3.40688	4.77635	0.000414421	0.00499673	-0.115218
81786	TRIM7	tripartite motif containing 7	-0.702262	3.12586	-4.77125	0.000418117	0.00503321	-0.0255063
55653	BCAS4	breast carcinoma amplified sequence 4	-0.547994	3.9297	-4.77103	0.000418279	0.00503321	-0.18689
3337	DNAJB1	DnaJ heat shock protein family (Hsp40) member B1	-0.341049	7.05376	-4.77059	0.0004186	0.00503321	-0.616781
223117	SEMA3D	semaphorin 3D	1.44635	-0.0184199	4.76676	0.0004214	0.00506221	0.295016
11078	TRIOBP	TRIO and F-actin binding protein	-0.485573	5.72659	-4.76536	0.000422429	0.00506553	-0.490216
29945	ANAPC4	anaphase promoting complex subunit 4	0.455596	4.84886	4.76533	0.00042245	0.00506553	-0.386534
23586	DDX58	DExD/H-box helicase 58	0.5741	3.63598	4.76239	0.000424615	0.00508682	-0.183175
2804	GOLGB1	golgin B1	0.395049	6.76495	4.76067	0.000425889	0.00509742	-0.622999
5903	RANBP2	RAN binding protein 2	0.367408	7.05774	4.75812	0.000427786	0.00511545	-0.64499
79157	MFSD11	major facilitator superfamily domain containing 11	0.444285	4.94297	4.75611	0.00042929	0.00512874	-0.417397
7873	MANF	mesencephalic astrocyte derived neurotrophic factor	-0.3588	6.30506	-4.75168	0.000432614	0.00516374	-0.588927
100129034	LOC100129034	uncharacterized LOC100129034	0.371474	5.93799	4.74973	0.000434092	0.00517665	-0.565047
387882	C12orf75	chromosome 12 open reading frame 75	-0.401343	5.91688	-4.74499	0.000437691	0.00521482	-0.554787
5138	PDE2A	phosphodiesterase 2A	-1.41389	0.644242	-4.74347	0.000438851	0.00522389	0.256224
3572	IL6ST	interleukin 6 signal transducer	0.346092	7.92755	4.7365	0.000444219	0.00528114	-0.706459
4919	ROR1	receptor tyrosine kinase like orphan receptor 1	0.537849	4.28574	4.73577	0.00044479	0.00528114	-0.347844
6439	SFTPB	surfactant protein B	1.12828	1.26378	4.73566	0.000444872	0.00528114	0.170245
55366	LGR4	leucine rich repeat containing G protein-coupled receptor 4	0.330459	7.42903	4.73509	0.000445317	0.00528163	-0.701182
10856	RUVBL2	RuvB like AAA ATPase 2	-0.667416	6.74215	-5.50686	0.000445981	0.00528471	-0.338416
9738	CCP110	centriolar coiled-coil protein 110	-0.402967	5.91528	-4.72927	0.000449861	0.00532421	-0.582883
3148	HMGB2	high mobility group box 2	-0.417258	7.22325	-4.72893	0.000450128	0.00532421	-0.700303
84883	AIFM2	apoptosis inducing factor mitochondria associated 2	-0.413581	5.94805	-4.72724	0.000451464	0.00533518	-0.590246
30818	KCNIP3	potassium voltage-gated channel interacting protein 3	-0.947251	2.48307	-4.72609	0.000452368	0.00534105	0.0281142
7052	TGM2	transglutaminase 2	0.375038	10.3023	4.7232	0.000454653	0.00536318	-0.70086
6330	SCN4B	sodium voltage-gated channel beta subunit 4	-1.65035	0.112689	-4.72258	0.000455151	0.00536376	0.216044
23164	MPRIP	myosin phosphatase Rho interacting protein	-0.402698	7.27028	-4.72207	0.000455556	0.00536376	-0.715183
267	AMFR	autocrine motility factor receptor	-0.32546	8.25401	-4.7216	0.000455932	0.00536376	-0.734692
2900	GRIK4	glutamate ionotropic receptor kainate type subunit 4	-0.826023	2.40789	-4.71899	0.000458013	0.00538193	0.0216361
2622	GAS8	growth arrest specific 8	-0.453759	5.00925	-4.71863	0.000458299	0.00538193	-0.470221
138050	HGSNAT	heparan-alpha-glucosaminide N-acetyltransferase	-0.367358	6.14125	-4.71676	0.000459798	0.00539469	-0.633771
84752	B3GNT9	UDP-GlcNAc:betaGal beta-1,3-N-acetylglucosaminyltransferase 9	0.507081	4.24695	4.71404	0.000461989	0.00541554	-0.379626
7164	TPD52L1	TPD52 like 1	0.429939	5.23266	4.71326	0.000462623	0.00541812	-0.537771
25814	ATXN10	ataxin 10	-0.343035	7.61149	-4.71072	0.000464681	0.00543735	-0.748146
129049	SGSM1	small G protein signaling modulator 1	-1.11715	1.69613	-4.70932	0.000465816	0.00544576	0.122745
2296	FOXC1	forkhead box C1	-0.883619	2.13657	-4.70623	0.000468346	0.00547045	0.0473481
7083	TK1	thymidine kinase 1	-0.611114	7.62609	-5.41907	0.000469766	0.00548214	-0.460066
221037	JMJD1C	jumonji domain containing 1C	0.353265	7.1666	4.70391	0.000470247	0.00548286	-0.748127
64762	GAREM1	GRB2 associated regulator of MAPK1 subtype 1	0.495158	4.54898	4.70267	0.000471271	0.00548991	-0.451429
135293	PM20D2	peptidase M20 domain containing 2	-0.401974	6.4414	-4.70142	0.000472305	0.00549705	-0.692331
55116	TMEM39B	transmembrane protein 39B	-0.549262	4.12353	-4.70029	0.000473234	0.00550297	-0.348913
51364	ZMYND10	zinc finger MYND-type containing 10	-0.980167	1.91177	-4.69762	0.000475451	0.00552385	0.0700808
30811	HUNK	hormonally up-regulated Neu-associated kinase	-1.47489	0.403675	-4.69548	0.000477236	0.00553966	0.180253
27030	MLH3	mutL homolog 3	0.414584	5.32756	4.69329	0.000479069	0.00555601	-0.587224
285590	SH3PXD2B	SH3 and PX domains 2B	0.434724	5.68833	4.68965	0.000482135	0.0055856	-0.643456
7439	BEST1	bestrophin 1	1.34481	0.64436	4.68924	0.000482475	0.0055856	0.146319
26256	CABYR	calcium binding tyrosine phosphorylation regulated	0.388922	5.93171	4.68856	0.000483052	0.00558735	-0.674976
59341	TRPV4	transient receptor potential cation channel subfamily V member 4	-1.6458	-0.0805393	-4.68757	0.000483891	0.00559211	0.153056
123591	TMEM266	transmembrane protein 266	-1.14457	1.62717	-4.68529	0.000485826	0.00560951	0.0909391
7779	SLC30A1	solute carrier family 30 member 1	0.491959	4.25565	4.68323	0.000487581	0.00562481	-0.436261
23178	PASK	PAS domain containing serine/threonine kinase	-0.535182	3.94224	-4.68126	0.000489267	0.00563912	-0.35023
56122	PCDHB14	protocadherin beta 14	1.06641	1.32088	4.68041	0.000490001	0.00563912	0.0698727
9878	TOX4	TOX high mobility group box family member 4	0.358603	7.24788	4.68028	0.000490115	0.00563912	-0.794296
8602	NOP14	NOP14 nucleolar protein	0.388773	6.25043	4.67834	0.000491779	0.00565329	-0.728139
25853	DCAF12	DDB1 and CUL4 associated factor 12	0.326245	7.73678	4.6778	0.000492243	0.00565366	-0.811125
4751	NEK2	NIMA related kinase 2	-0.376225	7.45852	-4.6761	0.000493719	0.00566056	-0.806307
90139	TSPAN18	tetraspanin 18	-0.674009	3.59253	-4.67565	0.000494103	0.00566056	-0.286398
7424	VEGFC	vascular endothelial growth factor C	0.561624	4.2014	4.67561	0.000494142	0.00566056	-0.441615
4166	CHST6	carbohydrate sulfotransferase 6	-0.492719	4.33825	-4.67447	0.000495132	0.00566694	-0.436972
57484	RNF150	ring finger protein 150	0.602158	3.66105	4.67004	0.000498992	0.00570613	-0.353163
54621	VSIG10	V-set and immunoglobulin domain containing 10	-0.394022	5.62088	-4.66941	0.000499539	0.0057074	-0.651972
729920	CRPPA	CDP-L-ribitol pyrophosphorylase A	-0.784551	2.54065	-4.66566	0.000502835	0.00573299	-0.0980678
10973	ASCC3	activating signal cointegrator 1 complex subunit 3	0.383906	6.87385	4.66526	0.00050319	0.00573299	-0.802702
2946	GSTM2	glutathione S-transferase mu 2	-2.09293	-0.373245	-4.66506	0.00050337	0.00573299	0.0875182
55174	INTS10	integrator complex subunit 10	-0.35205	6.80739	-4.66452	0.000503845	0.00573299	-0.7916
54361	WNT4	Wnt family member 4	-1.8589	-0.480002	-4.66438	0.00050397	0.00573299	0.0835421
645369	TMEM200C	transmembrane protein 200C	-0.812732	2.58042	-4.66276	0.000505399	0.00574425	-0.108305
79132	DHX58	DExH-box helicase 58	1.4347	0.764658	4.65757	0.000510025	0.00578324	0.0842307
22890	ZBTB1	zinc finger and BTB domain containing 1	0.390471	6.31958	4.65703	0.000510509	0.00578324	-0.773549
771	CA12	carbonic anhydrase 12	0.600286	3.77099	4.65695	0.000510585	0.00578324	-0.397481
8239	USP9X	ubiquitin specific peptidase 9 X-linked	0.34746	8.21463	4.65686	0.00051066	0.00578324	-0.850901
79572	ATP13A3	ATPase 13A3	0.352105	8.15952	4.65644	0.00051104	0.00578324	-0.851803
57234	LINC00869	long intergenic non-protein coding RNA 869	-1.4292	0.903784	-4.65312	0.000514025	0.00580919	0.0999205
9053	MAP7	microtubule associated protein 7	-0.689724	3.07915	-4.6529	0.000514221	0.00580919	-0.227377
55728	N4BP2	NEDD4 binding protein 2	0.451836	4.93512	4.65208	0.000514965	0.00581257	-0.603776
51088	KLHL5	kelch like family member 5	0.345424	7.98598	4.64917	0.000517604	0.00583732	-0.864967
2591	GALNT3	polypeptide N-acetylgalactosaminyltransferase 3	1.3761	2.20737	5.21987	0.000519359	0.00585208	0.08753
191	AHCY	adenosylhomocysteinase	-0.320788	7.85648	-4.64628	0.000520238	0.00585693	-0.869405
10677	AVIL	advillin	1.97993	-1.03219	4.64482	0.000521573	0.00586691	0.0650915
8908	GYG2	glycogenin 2	-1.40786	0.804315	-4.64409	0.000522241	0.00586938	0.0894167
81849	ST6GALNAC5	ST6 N-acetylgalactosaminide alpha-2,6-sialyltransferase 5	1.98527	-0.863126	4.64291	0.000523325	0.00587652	0.0738382
100101467	ZSCAN30	zinc finger and SCAN domain containing 30	0.390256	5.80334	4.64186	0.000524296	0.00588237	-0.74405
26153	KIF26A	kinesin family member 26A	-1.19098	2.01035	-4.65081	0.000529824	0.00593678	-0.0348274
56937	PMEPA1	prostate transmembrane protein, androgen induced 1	0.406888	5.3142	4.63564	0.000530053	0.00593678	-0.689403
2271	FH	fumarate hydratase	0.373631	6.85718	4.63262	0.00053288	0.00596333	-0.860905
57452	GALNT16	polypeptide N-acetylgalactosaminyltransferase 16	-0.876806	2.40578	-4.6311	0.000534304	0.00597416	-0.128749
23550	PSD4	pleckstrin and Sec7 domain containing 4	-0.607861	3.79571	-4.62819	0.000537047	0.00599889	-0.413596
200197	TMEM51-AS1	TMEM51 antisense RNA 1	-1.03747	1.60811	-4.62778	0.000537433	0.00599889	-0.00930152
3276	PRMT1	protein arginine methyltransferase 1	-0.509713	6.82608	-4.90169	0.000539285	0.00601443	-0.734956
58489	ABHD17C	abhydrolase domain containing 17C, depalmitoylase	-0.372575	6.18774	-4.62438	0.000540655	0.00602457	-0.806312
133686	NADK2	NAD kinase 2, mitochondrial	0.388386	6.16517	4.62071	0.000544158	0.00605845	-0.823964
5902	RANBP1	RAN binding protein 1	-0.356716	7.97997	-4.61811	0.000546658	0.0060802	-0.921706
10788	IQGAP2	IQ motif containing GTPase activating protein 2	-0.460827	4.68266	-4.61771	0.000547042	0.0060802	-0.59961
79447	PAGR1	PAXIP1 associated glutamate rich protein 1	-0.415772	5.06942	-4.61613	0.000548571	0.00609203	-0.666143
5530	PPP3CA	protein phosphatase 3 catalytic subunit alpha	0.368765	6.3225	4.61396	0.00055067	0.00610747	-0.851866
5331	PLCB3	phospholipase C beta 3	-0.545425	6.72383	-5.00833	0.000551114	0.00610747	-0.69756
3434	IFIT1	interferon induced protein with tetratricopeptide repeats 1	0.446285	5.31093	4.61324	0.000551362	0.00610747	-0.730349
9249	DHRS3	dehydrogenase/reductase 3	0.452643	4.78122	4.61164	0.000552925	0.0061196	-0.652822
26973	CHORDC1	cysteine and histidine rich domain containing 1	-0.402354	5.6188	-4.60856	0.000555929	0.00614344	-0.761776
3925	STMN1	stathmin 1	-0.369744	9.02906	-4.60847	0.000556019	0.00614344	-0.933045
55909	BIN3	bridging integrator 3	-0.703037	3.52597	-4.60756	0.000556914	0.00614814	-0.393273
80273	GRPEL1	GrpE like 1, mitochondrial	0.426462	5.65524	4.60319	0.000561215	0.0061904	-0.795867
151	ADRA2B	adrenoceptor alpha 2B	-2.1478	-0.644313	-4.59999	0.000564385	0.00622012	-0.0385962
8609	KLF7	Kruppel like factor 7	0.597573	3.38768	4.59694	0.000567427	0.00624308	-0.431597
9871	SEC24D	SEC24 homolog D, COPII coat complex component	0.411498	5.47035	4.59683	0.000567543	0.00624308	-0.782119
100381270	ZBED6	zinc finger BED-type containing 6	0.436107	5.78832	4.59647	0.0005679	0.00624308	-0.825197
1727	CYB5R3	cytochrome b5 reductase 3	-0.569496	7.53561	-5.18048	0.000569577	0.00625626	-0.699203
23270	TSPYL4	TSPY like 4	-0.567677	3.66235	-4.59202	0.000572372	0.00628169	-0.455143
5066	PAM	peptidylglycine alpha-amidating monooxygenase	0.341412	8.00195	4.59117	0.000573231	0.00628221	-0.970594
56776	FMN2	formin 2	-0.891348	2.47943	-4.59072	0.000573685	0.00628221	-0.212555
79441	HAUS3	HAUS augmin like complex subunit 3	0.483273	4.22007	4.59055	0.000573861	0.00628221	-0.59705
51015	ISOC1	isochorismatase domain containing 1	0.529635	4.39853	4.5899	0.00057452	0.00628418	-0.630103
5763	PTMS	parathymosin	-0.365921	7.35831	-4.58802	0.000576428	0.00629977	-0.962867
84269	CHCHD5	coiled-coil-helix-coiled-coil-helix domain containing 5	-0.742253	3.49035	-4.58674	0.000577729	0.00630873	-0.42135
11154	AP4S1	adaptor related protein complex 4 subunit sigma 1	0.388312	5.31832	4.58372	0.000580814	0.00633203	-0.78394
5140	PDE3B	phosphodiesterase 3B	-0.350698	6.2333	-4.58371	0.000580831	0.00633203	-0.885897
23253	ANKRD12	ankyrin repeat domain 12	0.372424	6.80795	4.58269	0.000581874	0.00633812	-0.948602
23484	LEPROTL1	leptin receptor overlapping transcript like 1	-0.383171	6.58409	-4.57756	0.00058717	0.00637951	-0.930904
3014	H2AX	H2A.X variant histone	-0.80374	5.41654	-5.36717	0.000587772	0.00637951	-0.44657
84681	HINT2	histidine triad nucleotide binding protein 2	0.403995	5.93042	4.5767	0.000588057	0.00637951	-0.878009
4124	MAN2A1	mannosidase alpha class 2A member 1	0.325577	7.32402	4.5766	0.000588165	0.00637951	-0.985738
2766	GMPR	guanosine monophosphate reductase	-0.569162	4.57605	-4.57645	0.000588321	0.00637951	-0.652148
112574	SNX18	sorting nexin 18	0.409433	5.20581	4.57618	0.0005886	0.00637951	-0.781587
5010	CLDN11	claudin 11	0.589809	3.58857	4.57509	0.000589735	0.00638652	-0.509693
57761	TRIB3	tribbles pseudokinase 3	0.385311	6.25516	4.57325	0.000591652	0.00640198	-0.919522
80144	FRAS1	Fraser extracellular matrix complex subunit 1	0.443484	6.0362	4.57163	0.00059335	0.00641136	-0.899756
51512	GTSE1	G2 and S-phase expressed 1	-0.386231	6.36446	-4.57149	0.000593499	0.00641136	-0.920957
5359	PLSCR1	phospholipid scramblase 1	0.406027	5.42511	4.57011	0.00059494	0.00642163	-0.8243
546	ATRX	ATRX chromatin remodeler	0.390383	6.22536	4.56937	0.000595723	0.00642477	-0.923657
27439	TMEM121B	transmembrane protein 121B	-1.40549	0.828132	-4.5678	0.000597379	0.00642769	-0.0379752
8729	GBF1	golgi brefeldin A resistant guanine nucleotide exchange factor 1	0.351356	7.65189	4.56758	0.000597606	0.00642769	-1.01039
56241	SUSD2	sushi domain containing 2	-0.610205	6.3784	-5.13001	0.000597629	0.00642769	-0.677279
6867	TACC1	transforming acidic coiled-coil containing protein 1	-0.324909	7.18106	-4.56725	0.000597959	0.00642769	-0.993128
80150	ASRGL1	asparaginase and isoaspartyl peptidase 1	-0.42478	5.33813	-4.56422	0.000601163	0.00645669	-0.801035
23112	TNRC6B	trinucleotide repeat containing adaptor 6B	0.415629	6.37773	4.56377	0.000601644	0.00645669	-0.948854
7168	TPM1	tropomyosin 1	0.438771	6.91872	4.64194	0.000607704	0.00651638	-0.960453
79971	WLS	Wnt ligand secretion mediator	0.386364	6.02735	4.55754	0.00060831	0.00651754	-0.923951
9989	PPP4R1	protein phosphatase 4 regulatory subunit 1	0.338063	7.86629	4.55418	0.000611932	0.00655097	-1.03747
6281	S100A10	S100 calcium binding protein A10	-0.343275	8.62558	-4.55173	0.000614589	0.00657404	-1.0412
39	ACAT2	acetyl-CoA acetyltransferase 2	-0.402225	6.89073	-4.55111	0.000615262	0.00657587	-1.00332
2309	FOXO3	forkhead box O3	0.443365	4.92325	4.55029	0.00061616	0.00658009	-0.786256
1290	COL5A2	collagen type V alpha 2 chain	-0.705225	3.22775	-4.54895	0.000617615	0.00659024	-0.440596
9762	LZTS3	leucine zipper tumor suppressor family member 3	-0.752946	2.77436	-4.5439	0.000623167	0.00664407	-0.358764
54498	SMOX	spermine oxidase	0.752843	6.75674	5.57095	0.000623952	0.00664702	-0.595171
113146	AHNAK2	AHNAK nucleoprotein 2	0.648988	9.99166	5.32458	0.000629146	0.00669199	-0.705536
6453	ITSN1	intersectin 1	-0.32893	6.91037	-4.53802	0.000629686	0.00669199	-1.02986
54661	PCDHB17P	protocadherin beta 17 pseudogene	1.77058	-0.547043	4.538	0.000629708	0.00669199	-0.0776977
400043	LINC02381	long intergenic non-protein coding RNA 2381	-1.96389	-0.274009	-4.53543	0.000632572	0.00671697	-0.100017
401399	PRRT4	proline rich transmembrane protein 4	-1.44841	0.237965	-4.53374	0.000634469	0.00673165	-0.0811949
22989	MYH15	myosin heavy chain 15	0.688231	2.79194	4.53018	0.000638481	0.00676359	-0.436139
3754	KCNF1	potassium voltage-gated channel modifier subfamily F member 1	-1.33899	0.533439	-4.53014	0.000638532	0.00676359	-0.0906638
57805	CCAR2	cell cycle and apoptosis regulator 2	-0.331887	6.92855	-4.5297	0.00063903	0.00676359	-1.04627
126326	GIPC3	GIPC PDZ domain containing family member 3	-2.14862	0.0997901	-4.64446	0.000643795	0.00680851	-0.075759
140686	WFDC3	WAP four-disulfide core domain 3	0.977131	1.6911	4.52229	0.000647473	0.00684187	-0.25428
124222	PAQR4	progestin and adipoQ receptor family member 4	-0.47347	5.04818	-4.51834	0.000652023	0.00688439	-0.838177
57609	DIP2B	disco interacting protein 2 homolog B	0.403239	5.91681	4.51679	0.000653818	0.00689778	-0.98572
5567	PRKACB	protein kinase cAMP-activated catalytic subunit beta	0.418457	5.33282	4.51611	0.000654607	0.00690054	-0.909744
65265	C8orf33	chromosome 8 open reading frame 33	0.363486	6.44021	4.5144	0.000656593	0.0069159	-1.04444
8871	SYNJ2	synaptojanin 2	0.390796	5.67196	4.51338	0.000657782	0.0069218	-0.961087
54682	MANSC1	MANSC domain containing 1	-0.744578	2.89457	-4.51301	0.000658211	0.0069218	-0.438354
51741	WWOX	WW domain containing oxidoreductase	-0.859941	2.30911	-4.51029	0.000661399	0.00694973	-0.326307
26232	FBXO2	F-box protein 2	-0.574065	4.65562	-4.51915	0.000662641	0.0069572	-0.782008
55789	DEPDC1B	DEP domain containing 1B	-0.374886	6.03177	-4.50665	0.000665687	0.00698357	-1.00258
80124	VCPIP1	valosin containing protein interacting protein 1	0.350843	6.25532	4.49777	0.000676258	0.00708879	-1.05716
388121	TNFAIP8L3	TNF alpha induced protein 8 like 3	-1.21688	0.874375	-4.49554	0.000678945	0.00711126	-0.164374
219736	STOX1	storkhead box 1	-0.625715	4.49565	-4.58042	0.000681924	0.00713443	-0.746098
6236	RRAD	RRAD, Ras related glycolysis inhibitor and calcium channel regulator	-1.77281	0.32229	-4.4928	0.000682248	0.00713443	-0.147559
55027	HEATR3	HEAT repeat containing 3	-0.417563	5.20615	-4.4919	0.000683346	0.0071402	-0.913178
54625	PARP14	poly(ADP-ribose) polymerase family member 14	0.363322	6.01198	4.48437	0.000692545	0.00722828	-1.05566
7504	XK	X-linked Kx blood group	-0.672338	3.29013	-4.4841	0.000692881	0.00722828	-0.571283
2589	GALNT1	polypeptide N-acetylgalactosaminyltransferase 1	0.344215	8.00888	4.48254	0.000694807	0.00723768	-1.1693
54478	PIMREG	PICALM interacting mitotic regulator	-0.387087	6.3986	-4.48247	0.000694889	0.00723768	-1.08709
8793	TNFRSF10D	TNF receptor superfamily member 10d	-0.369027	6.28857	-4.48147	0.000696129	0.00724484	-1.0782
51809	GALNT7	polypeptide N-acetylgalactosaminyltransferase 7	0.399098	5.99656	4.48092	0.00069681	0.00724616	-1.06065
132014	IL17RE	interleukin 17 receptor E	0.900946	1.83311	4.47053	0.000709803	0.00737541	-0.36694
5771	PTPN2	protein tyrosine phosphatase non-receptor type 2	0.406498	6.02164	4.46218	0.000720425	0.00747984	-1.0979
647024	C6orf132	chromosome 6 open reading frame 132	-0.938341	2.23085	-4.45807	0.000725715	0.00752879	-0.39959
63971	KIF13A	kinesin family member 13A	-0.345519	7.40999	-4.45762	0.000726295	0.00752883	-1.20373
8543	LMO4	LIM domain only 4	0.452062	4.75483	4.45501	0.000729674	0.00755787	-0.933545
154860	FEZF1-AS1	FEZF1 antisense RNA 1	0.976322	2.03532	4.45378	0.000731281	0.00756768	-0.431365
8522	GAS7	growth arrest specific 7	-1.09628	2.20587	-4.49391	0.000731778	0.00756768	-0.378476
387496	RASL11A	RAS like family 11 member A	0.712106	2.94617	4.44934	0.00073708	0.0076165	-0.612116
83540	NUF2	NUF2 component of NDC80 kinetochore complex	-0.363362	6.39347	-4.44886	0.000737712	0.007617	-1.1489
80185	TTI2	TELO2 interacting protein 2	-0.517085	4.59127	-4.44799	0.000738865	0.0076229	-0.890637
3954	LETM1	leucine zipper and EF-hand containing transmembrane protein 1	0.397717	6.34673	4.44385	0.000744328	0.00767321	-1.16531
390963	ZNF818P	zinc finger protein 818, pseudogene	0.792201	2.12574	4.44113	0.000747948	0.00770445	-0.468513
201191	SAMD14	sterile alpha motif domain containing 14	-1.68801	-0.104319	-4.43922	0.000750499	0.00772465	-0.240246
9052	GPRC5A	G protein-coupled receptor class C group 5 member A	-0.326404	7.9223	-4.43799	0.000752153	0.007734	-1.25092
8900	CCNA1	cyclin A1	-0.698265	2.97582	-4.43766	0.00075259	0.007734	-0.591299
54852	PAQR5	progestin and adipoQ receptor family member 5	-0.761398	2.57341	-4.43579	0.000755099	0.00775369	-0.513155
10855	HPSE	heparanase	0.366725	5.81599	4.43458	0.000756728	0.00776433	-1.12356
22887	FOXJ3	forkhead box J3	0.368284	5.68441	4.42965	0.000763421	0.00782686	-1.11576
56984	PSMG2	proteasome assembly chaperone 2	0.352107	6.34672	4.42673	0.000767409	0.00786158	-1.19642
51135	IRAK4	interleukin 1 receptor associated kinase 4	0.492735	4.47835	4.42454	0.000770406	0.00788611	-0.943946
7048	TGFBR2	transforming growth factor beta receptor 2	0.321465	7.4066	4.42343	0.00077193	0.00789554	-1.26907
4645	MYO5B	myosin VB	-0.466846	4.42915	-4.42282	0.000772775	0.00789801	-0.910151
2054	STX2	syntaxin 2	-0.421739	5.53389	-4.42175	0.00077425	0.0079069	-1.09015
9254	CACNA2D2	calcium voltage-gated channel auxiliary subunit alpha2delta 2	-0.528147	4.46065	-4.42071	0.000775692	0.00791544	-0.91699
53637	S1PR5	sphingosine-1-phosphate receptor 5	-0.58068	3.33057	-4.41886	0.000778257	0.00793543	-0.701608
23371	TNS2	tensin 2	0.819798	4.30292	5.00281	0.000782037	0.00796777	-0.674907
5891	MOK	MOK protein kinase	0.475525	4.95929	4.41472	0.000784038	0.00798193	-1.03996
79188	TMEM43	transmembrane protein 43	0.411186	5.25812	4.41307	0.000786346	0.0079992	-1.08727
79932	KIAA0319L	KIAA0319 like	0.333769	6.38013	4.41254	0.000787091	0.00800057	-1.22551
147	ADRA1B	adrenoceptor alpha 1B	-1.46223	0.405005	-4.40929	0.000791673	0.00804089	-0.285939
25978	CHMP2B	charged multivesicular body protein 2B	0.391606	5.44489	4.40841	0.000792913	0.00804724	-1.12243
4660	PPP1R12B	protein phosphatase 1 regulatory subunit 12B	0.510903	4.58781	4.40243	0.000801437	0.00812124	-1.00307
56947	MFF	mitochondrial fission factor	0.333535	8.92193	4.40203	0.000802009	0.00812124	-1.31064
79660	PPP1R3B	protein phosphatase 1 regulatory subunit 3B	0.323988	6.4309	4.40199	0.000802067	0.00812124	-1.24953
56925	LXN	latexin	-1.49817	0.66729	-4.39961	0.000805488	0.00814957	-0.31011
11258	DCTN3	dynactin subunit 3	-0.380753	5.46132	-4.39883	0.000806611	0.00815462	-1.1229
118429	ANTXR2	ANTXR cell adhesion molecule 2	0.571312	4.25463	4.39765	0.000808316	0.00816307	-0.955174
84790	TUBA1C	tubulin alpha 1c	-0.323232	9.50395	-4.39739	0.000808694	0.00816307	-1.31287
27338	UBE2S	ubiquitin conjugating enzyme E2 S	-0.927781	5.38145	-5.42983	0.000812815	0.00819834	-0.665444
23635	SSBP2	single stranded DNA binding protein 2	1.28351	0.572068	4.39391	0.000813729	0.00820124	-0.34638
79733	E2F8	E2F transcription factor 8	-0.443986	4.94441	-4.39341	0.000814461	0.0082023	-1.05143
51016	EMC9	ER membrane protein complex subunit 9	-0.633226	3.39267	-4.3904	0.000818857	0.00824022	-0.76267
6584	SLC22A5	solute carrier family 22 member 5	0.506492	3.9453	4.38726	0.000823475	0.00827988	-0.916908
9001	HAP1	huntingtin associated protein 1	-1.04507	1.63321	-4.38685	0.000824073	0.00827988	-0.428598
343450	KCNT2	potassium sodium-activated channel subfamily T member 2	1.07393	1.06906	4.38637	0.000824788	0.00827988	-0.407023
317648	NOP14-AS1	NOP14 antisense RNA 1	0.493956	4.25922	4.3857	0.000825765	0.00827988	-0.976744
55745	AP5M1	adaptor related protein complex 5 subunit mu 1	0.354142	6.38371	4.38557	0.000825963	0.00827988	-1.27569
79866	BORA	BORA aurora kinase A activator	-0.461186	4.78903	-4.38499	0.000826828	0.00828221	-1.04099
84197	POMK	protein O-mannose kinase	-0.826796	2.68561	-4.38378	0.000828619	0.00828864	-0.623867
2947	GSTM3	glutathione S-transferase mu 3	-0.472578	5.2106	-4.38344	0.000829121	0.00828864	-1.11065
1244	ABCC2	ATP binding cassette subfamily C member 2	0.718165	2.61037	4.38314	0.000829564	0.00828864	-0.664624
10116	FEM1B	fem-1 homolog B	0.332333	6.8423	4.38284	0.000830004	0.00828864	-1.31712
56146	PCDHA2	protocadherin alpha 2	1.45211	-0.424049	4.38223	0.000830908	0.00829133	-0.327271
4772	NFATC1	nuclear factor of activated T cells 1	-0.68155	3.21751	-4.38014	0.000834024	0.00831608	-0.743293
5033	P4HA1	prolyl 4-hydroxylase subunit alpha 1	0.372461	7.3235	4.37938	0.000835161	0.00832108	-1.34745
147991	DPY19L3	dpy-19 like C-mannosyltransferase 3	0.438598	4.63227	4.37605	0.000840151	0.00836259	-1.05761
9071	CLDN10	claudin 10	1.65304	-0.455781	4.37575	0.000840606	0.00836259	-0.337852
10926	DBF4	DBF4 zinc finger	-0.372877	6.75588	-4.37495	0.000841813	0.00836824	-1.31697
2308	FOXO1	forkhead box O1	0.47623	4.28364	4.37382	0.000843517	0.00836862	-1.00243
8473	OGT	O-linked N-acetylglucosamine (GlcNAc) transferase	0.362606	6.62841	4.37382	0.00084352	0.00836862	-1.31845
8804	CREG1	cellular repressor of E1A stimulated genes 1	0.346714	6.83805	4.37365	0.00084377	0.00836862	-1.33385
5714	PSMD8	proteasome 26S subunit, non-ATPase 8	-0.33303	7.48657	-4.37283	0.000845019	0.00837465	-1.36252
4920	ROR2	receptor tyrosine kinase like orphan receptor 2	-1.59013	-0.118472	-4.3718	0.000846573	0.0083837	-0.347135
64793	CEP85	centrosomal protein 85	-0.338733	6.20943	-4.37098	0.000847821	0.00838541	-1.27336
9578	CDC42BPB	CDC42 binding protein kinase beta	0.356794	8.45693	4.37084	0.000848027	0.00838541	-1.37322
53340	SPA17	sperm autoantigenic protein 17	-0.468682	4.73998	-4.36914	0.000850621	0.00839816	-1.06175
81618	ITM2C	integral membrane protein 2C	-0.367694	7.53903	-4.36905	0.000850747	0.00839816	-1.37075
5646	PRSS3	serine protease 3	1.50728	-0.57787	4.36869	0.000851304	0.00839816	-0.35021
10212	DDX39A	DExD-box helicase 39A	-0.46717	6.01826	-4.44844	0.000851995	0.00839816	-1.21183
2026	ENO2	enolase 2	-0.357752	6.22529	-4.36789	0.000852527	0.00839816	-1.28034
10653	SPINT2	serine peptidase inhibitor, Kunitz type 2	-0.312349	8.26049	-4.3644	0.000857875	0.00844449	-1.38771
3915	LAMC1	laminin subunit gamma 1	0.31654	9.03778	4.36241	0.000860934	0.00846822	-1.3822
8915	BCL10	BCL10 immune signaling adaptor	0.432585	4.54109	4.35969	0.000865144	0.00849769	-1.07219
401474	SAMD12	sterile alpha motif domain containing 12	0.456492	4.47684	4.35963	0.000865228	0.00849769	-1.06184
3459	IFNGR1	interferon gamma receptor 1	0.448118	5.30699	4.35652	0.000870074	0.00853886	-1.19907
7128	TNFAIP3	TNF alpha induced protein 3	0.749581	3.06661	4.36089	0.000871588	0.00854608	-0.803438
6093	ROCK1	Rho associated coiled-coil containing protein kinase 1	0.329112	7.72259	4.35521	0.000872115	0.00854608	-1.40157
100129842	ZNF737	zinc finger protein 737	0.738875	2.34547	4.3547	0.00087291	0.00854747	-0.663812
3587	IL10RA	interleukin 10 receptor subunit alpha	-1.03513	1.28859	-4.35393	0.000874118	0.00855288	-0.445137
7436	VLDLR	very low density lipoprotein receptor	0.381173	6.21214	4.35349	0.000874808	0.00855325	-1.31822
10512	SEMA3C	semaphorin 3C	0.359404	7.1072	4.34932	0.000881375	0.00861101	-1.39405
25831	HECTD1	HECT domain E3 ubiquitin protein ligase 1	0.322266	9.36224	4.34598	0.000886675	0.00865633	-1.40778
7754	ZNF204P	zinc finger protein 204, pseudogene	-0.67724	3.54316	-4.34447	0.000889084	0.00867337	-0.874882
55086	RADX	RPA1 related single stranded DNA binding protein, X-linked	1.00476	1.65538	4.34151	0.000893804	0.00871293	-0.567413
23413	NCS1	neuronal calcium sensor 1	-0.398553	6.22247	-4.34019	0.000895934	0.0087249	-1.32983
5166	PDK4	pyruvate dehydrogenase kinase 4	0.530006	3.57791	4.33992	0.000896366	0.0087249	-0.933242
29980	DONSON	DNA replication fork stabilization factor DONSON	-0.359309	6.39453	-4.33796	0.000899518	0.00874906	-1.35329
899	CCNF	cyclin F	-0.578926	6.35988	-4.83365	0.000909192	0.00883659	-1.11932
1896	EDA	ectodysplasin A	0.772587	2.51306	4.33128	0.000910369	0.00884146	-0.739155
57545	CC2D2A	coiled-coil and C2 domain containing 2A	0.40079	4.76906	4.32589	0.000919229	0.00891606	-1.17156
1155	TBCB	tubulin folding cofactor B	-0.388212	6.61702	-4.32578	0.000919414	0.00891606	-1.39582
23604	DAPK2	death associated protein kinase 2	0.627856	2.78312	4.32447	0.000921579	0.00893044	-0.804059
51693	TRAPPC2L	trafficking protein particle complex 2 like	-0.47354	4.28378	-4.31997	0.000929063	0.0089963	-1.072
23043	TNIK	TRAF2 and NCK interacting kinase	0.445814	5.29132	4.31655	0.000934781	0.00904497	-1.27023
9569	GTF2IRD1	GTF2I repeat domain containing 1	0.401399	5.71397	4.31436	0.000938471	0.00907397	-1.33233
283518	KCNRG	potassium channel regulator	1.08076	0.972039	4.31287	0.000940985	0.00909155	-0.523396
25800	SLC39A6	solute carrier family 39 member 6	0.305395	8.44713	4.31136	0.000943553	0.00910964	-1.48343
63926	ANKEF1	ankyrin repeat and EF-hand domain containing 1	0.583962	3.15758	4.31041	0.000945168	0.0091185	-0.904165
9748	SLK	STE20 like kinase	0.331061	7.46066	4.30847	0.000948466	0.00913832	-1.48277
401022	HAGLR	HOXD antisense growth-associated long non-coding RNA	-0.647982	2.93242	-4.30838	0.000948619	0.00913832	-0.818279
9232	PTTG1	PTTG1 regulator of sister chromatid separation, securin	-0.344714	6.93995	-4.30531	0.000953873	0.00918217	-1.45975
3756	KCNH1	potassium voltage-gated channel subfamily H member 1	0.682168	2.95389	4.30279	0.000958194	0.00921698	-0.878369
644128	RPL23AP53	ribosomal protein L23a pseudogene 53	-0.691782	2.83286	-4.30089	0.000961475	0.00924174	-0.809823
3675	ITGA3	integrin subunit alpha 3	-0.384784	9.72879	-4.30156	0.000969298	0.0093101	-1.49332
7074	TIAM1	TIAM Rac1 associated GEF 1	-0.424664	5.30082	-4.2954	0.000971018	0.00931978	-1.28779
284612	SYPL2	synaptophysin like 2	-1.6777	-0.610463	-4.29156	0.000977753	0.00936934	-0.495316
1525	CXADR	CXADR Ig-like cell adhesion molecule	0.309784	7.47651	4.29144	0.000977964	0.00936934	-1.51476
6773	STAT2	signal transducer and activator of transcription 2	0.334155	6.56705	4.29124	0.00097833	0.00936934	-1.4659
26094	DCAF4	DDB1 and CUL4 associated factor 4	0.64478	2.71963	4.28825	0.000983599	0.00941291	-0.85699
114932	MRFAP1L1	Morf4 family associated protein 1 like 1	0.607943	6.13091	4.87167	0.000985723	0.00942634	-1.16057
55771	PRR11	proline rich 11	-0.300535	8.0308	-4.28619	0.000987264	0.00943418	-1.53205
79961	DENND2D	DENN domain containing 2D	-0.498743	4.17287	-4.28551	0.000988465	0.00943876	-1.11395
113452	TMEM54	transmembrane protein 54	-1.14478	4.96861	-5.5612	0.000996049	0.00950424	-0.706615
6583	SLC22A4	solute carrier family 22 member 4	0.927957	1.44086	4.28048	0.000997459	0.00951076	-0.640936
8204	NRIP1	nuclear receptor interacting protein 1	0.338842	7.22201	4.2795	0.000999227	0.00952056	-1.52834
118472	ZNF511	zinc finger protein 511	-0.43382	5.06571	-4.27877	0.00100055	0.00952056	-1.28181
55321	TMEM74B	transmembrane protein 74B	-1.8231	-0.0495808	-4.2787	0.00100067	0.00952056	-0.497298
3920	LAMP2	lysosomal associated membrane protein 2	0.320387	7.30137	4.27819	0.00100159	0.00952235	-1.53386
51655	RASD1	ras related dexamethasone induced 1	-1.11719	1.44185	-4.27472	0.00100787	0.00957511	-0.59765
10204	NUTF2	nuclear transport factor 2	-0.323655	7.32759	-4.27218	0.0010125	0.00961211	-1.543
3480	IGF1R	insulin like growth factor 1 receptor	0.352009	7.7582	4.26828	0.00101963	0.00967113	-1.56284
1326	MAP3K8	mitogen-activated protein kinase kinase kinase 8	0.900488	1.95188	4.26798	0.00102019	0.00967113	-0.74726
11213	IRAK3	interleukin 1 receptor associated kinase 3	-0.44216	4.4054	-4.26633	0.00102322	0.00968652	-1.19418
79827	CLMP	CXADR like membrane protein	0.435778	4.63228	4.26629	0.0010233	0.00968652	-1.25957
55102	ATG2B	autophagy related 2B	0.338725	6.13979	4.26581	0.00102419	0.00968793	-1.47219
991	CDC20	cell division cycle 20	-0.334697	7.91573	-4.26501	0.00102567	0.00969499	-1.57035
405	ARNT	aryl hydrocarbon receptor nuclear translocator	0.300528	7.17812	4.26142	0.00103234	0.00974591	-1.56003
6536	SLC6A9	solute carrier family 6 member 9	0.494941	4.49712	4.2613	0.00103255	0.00974591	-1.24668
197131	UBR1	ubiquitin protein ligase E3 component n-recognin 1	0.330943	6.61366	4.2604	0.00103423	0.0097547	-1.52679
80306	MED28	mediator complex subunit 28	0.416045	5.0238	4.25906	0.00103674	0.00977134	-1.3355
121512	FGD4	FYVE, RhoGEF and PH domain containing 4	0.489785	3.86487	4.25645	0.00104162	0.0098103	-1.14102
6404	SELPLG	selectin P ligand	1.03542	1.50439	4.25442	0.00104545	0.00983925	-0.698005
81794	ADAMTS10	ADAM metallopeptidase with thrombospondin type 1 motif 10	-1.85823	-0.489087	-4.25281	0.0010485	0.00986085	-0.55278
4179	CD46	CD46 molecule	0.310676	8.08308	4.2515	0.00105096	0.00987696	-1.59592
101929705	LOC101929705	uncharacterized LOC101929705	0.745506	2.43394	4.24948	0.0010548	0.0099059	-0.870808
93627	TBCK	TBC1 domain containing kinase	0.459239	4.51466	4.24806	0.00105752	0.00992434	-1.27365
80005	DOCK5	dedicator of cytokinesis 5	-0.320698	7.89509	-4.24645	0.00106059	0.009946	-1.60463
253461	ZBTB38	zinc finger and BTB domain containing 38	0.305535	8.37147	4.24539	0.00106263	0.00995801	-1.60628
2297	FOXD1	forkhead box D1	-0.546034	4.26145	-4.24377	0.00106575	0.00998002	-1.20416
6280	S100A9	S100 calcium binding protein A9	1.20236	1.392	4.31794	0.00106959	0.0100088	-0.67266
56897	WRNIP1	WRN helicase interacting protein 1	-0.343882	6.40891	-4.23704	0.00107878	0.0100876	-1.54183
79789	CLMN	calmin	0.410399	5.82979	4.23562	0.00108154	0.0101063	-1.49288
79632	FAM184A	family with sequence similarity 184 member A	-0.539173	3.71948	-4.23518	0.00108241	0.0101071	-1.11622
25776	CBY1	chibby family member 1, beta catenin antagonist	0.530078	3.75441	4.23256	0.00108754	0.0101477	-1.1644
10376	TUBA1B	tubulin alpha 1b	-0.347416	10.0811	-4.23175	0.00108914	0.0101554	-1.60959
4900	NRGN	neurogranin	-0.747698	3.24664	-4.23774	0.00109453	0.0101984	-1.01529
9019	MPZL1	myelin protein zero like 1	0.301882	7.99339	4.22713	0.00109827	0.010226	-1.64111
90441	ZNF622	zinc finger protein 622	0.403029	5.15181	4.22346	0.00110557	0.0102867	-1.42072
4141	MARS1	methionyl-tRNA synthetase 1	0.290045	8.5508	4.22266	0.00110718	0.0102943	-1.64707
54973	INTS11	integrator complex subunit 11	-0.475069	5.70378	-4.30044	0.00111238	0.0103353	-1.44229
80346	REEP4	receptor accessory protein 4	-0.717968	5.20313	-4.79752	0.00111837	0.0103836	-1.13308
646862	RNF225	ring finger protein 225	1.62856	0.150242	4.29482	0.00112005	0.0103918	-0.593142
23215	PRRC2C	proline rich coiled-coil 2C	0.348621	7.36279	4.21498	0.00112266	0.0104087	-1.65325
84870	RSPO3	R-spondin 3	0.943221	1.3636	4.21446	0.00112371	0.010411	-0.746463
84063	KIRREL2	kirre like nephrin family adhesion molecule 2	-1.17406	1.80559	-4.26039	0.00112859	0.0104423	-0.733746
8704	B4GALT2	beta-1,4-galactosyltransferase 2	-0.428624	5.50807	-4.21202	0.00112869	0.0104423	-1.47268
301	ANXA1	annexin A1	0.367981	8.82705	4.21151	0.00112972	0.0104446	-1.6644
50855	PARD6A	par-6 family cell polarity regulator alpha	-0.860958	2.92586	-4.28172	0.00113891	0.0105168	-0.951745
9070	ASH2L	ASH2 like, histone lysine methyltransferase complex subunit	-0.325023	6.54469	-4.20692	0.00113915	0.0105168	-1.61104
728228	LINC01433	long intergenic non-protein coding RNA 1433	1.36568	-0.00106338	4.20412	0.00114494	0.0105546	-0.632202
8646	CHRD	chordin	-1.62187	0.382079	-4.2039	0.00114538	0.0105546	-0.624597
79842	ZBTB3	zinc finger and BTB domain containing 3	0.610745	2.9927	4.20369	0.00114582	0.0105546	-1.06581
9143	SYNGR3	synaptogyrin 3	-0.74285	2.72924	-4.20338	0.00114646	0.0105546	-0.962165
54407	SLC38A2	solute carrier family 38 member 2	0.305957	8.90053	4.2013	0.00115079	0.0105869	-1.68266
10939	AFG3L2	AFG3 like matrix AAA peptidase subunit 2	0.335519	7.36369	4.19945	0.00115466	0.0106151	-1.68217
221	ALDH3B1	aldehyde dehydrogenase 3 family member B1	-0.48342	7.69925	-4.57556	0.00115608	0.0106207	-1.50112
4598	MVK	mevalonate kinase	-0.477129	4.94895	-4.19749	0.00115876	0.0106378	-1.4116
7283	TUBG1	tubulin gamma 1	-0.377666	7.30212	-4.20539	0.00116016	0.0106432	-1.67662
10609	P3H4	prolyl 3-hydroxylase family member 4 (inactive)	-0.405622	5.13974	-4.19578	0.00116236	0.0106559	-1.44793
5425	POLD2	DNA polymerase delta 2, accessory subunit	-0.363918	6.79326	-4.19185	0.00117065	0.0107221	-1.65908
114799	ESCO1	establishment of sister chromatid cohesion N-acetyltransferase 1	0.347153	6.32088	4.19159	0.00117122	0.0107221	-1.62866
64398	MPP5	membrane palmitoylated protein 5	0.331056	8.16654	4.19113	0.00117218	0.0107234	-1.70797
29796	UQCR10	ubiquinol-cytochrome c reductase, complex III subunit X	-0.426583	5.86169	-4.19043	0.00117367	0.0107295	-1.56222
10947	AP3M2	adaptor related protein complex 3 subunit mu 2	-0.461756	4.67684	-4.18801	0.00117883	0.0107644	-1.3852
64283	ARHGEF28	Rho guanine nucleotide exchange factor 28	0.422253	4.57595	4.1878	0.00117927	0.0107644	-1.39474
7067	THRA	thyroid hormone receptor alpha	0.419836	5.26097	4.18748	0.00117996	0.0107644	-1.50397
22844	FRMPD1	FERM and PDZ domain containing 1	-1.66021	0.719344	-4.28294	0.00118871	0.0108367	-0.63886
284370	ZNF615	zinc finger protein 615	0.62123	3.09354	4.18267	0.00119029	0.0108436	-1.12519
23301	EHBP1	EH domain binding protein 1	0.308958	6.76385	4.18034	0.00119534	0.0108771	-1.68678
23677	SH3BP4	SH3 domain binding protein 4	0.324918	6.51724	4.1802	0.00119563	0.0108771	-1.66768
80164	PRR36	proline rich 36	-0.932143	3.63419	-4.64669	0.00119999	0.0109048	-0.96315
9340	GLP2R	glucagon like peptide 2 receptor	0.900018	1.84797	4.17803	0.00120035	0.0109048	-0.890201
5920	PLAAT4	phospholipase A and acyltransferase 4	0.799556	1.96927	4.17378	0.00120964	0.0109816	-0.918701
9768	PCLAF	PCNA clamp associated factor	-0.330508	6.56951	-4.17326	0.00121078	0.0109844	-1.6758
5932	RBBP8	RB binding protein 8, endonuclease	0.359491	7.44343	4.17094	0.00121587	0.0110229	-1.7376
3887	KRT81	keratin 81	1.36112	1.47587	4.47736	0.00122075	0.0110473	-0.719665
54916	TMEM260	transmembrane protein 260	0.366164	5.19854	4.16869	0.00122085	0.0110473	-1.52859
6920	TCEA3	transcription elongation factor A3	-0.655062	3.04421	-4.16858	0.00122109	0.0110473	-1.09505
64393	ZMAT3	zinc finger matrin-type 3	0.365377	5.65762	4.1653	0.00122839	0.0111056	-1.60057
144097	SPINDOC	spindlin interactor and repressor of chromatin binding	-0.557105	4.98025	-4.31139	0.00123188	0.0111249	-1.39969
84168	ANTXR1	ANTXR cell adhesion molecule 1	0.310675	9.16409	4.16358	0.00123223	0.0111249	-1.74923
85462	FHDC1	FH2 domain containing 1	-1.54451	0.575981	-4.16155	0.00123677	0.0111583	-0.704688
8887	TAX1BP1	Tax1 binding protein 1	0.342435	8.58342	4.15829	0.0012441	0.0112166	-1.76635
55355	HJURP	Holliday junction recognition protein	-0.333284	6.66273	-4.15738	0.00124617	0.0112275	-1.71334
57662	CAMSAP3	calmodulin regulated spectrin associated protein family member 3	-0.748299	3.6465	-4.30907	0.00125722	0.0113193	-1.16285
10105	PPIF	peptidylprolyl isomerase F	0.330824	6.52127	4.15086	0.00126099	0.0113455	-1.72272
11332	ACOT7	acyl-CoA thioesterase 7	-0.64785	5.65085	-4.69514	0.00126391	0.0113639	-1.33687
23639	LRRC6	leucine rich repeat containing 6	0.875609	1.57705	4.14908	0.00126508	0.0113666	-0.895492
10928	RALBP1	ralA binding protein 1	0.295034	7.68417	4.14737	0.00126901	0.0113941	-1.78682
5029	P2RY2	purinergic receptor P2Y2	-0.380628	5.04872	-4.14517	0.0012741	0.0114319	-1.52836
2059	EPS8	epidermal growth factor receptor pathway substrate 8	-0.38399	6.1923	-4.14399	0.00127683	0.0114421	-1.69083
28971	AAMDC	adipogenesis associated Mth938 domain containing	-0.664587	2.62329	-4.14393	0.00127698	0.0114421	-1.05404
90249	UNC5A	unc-5 netrin receptor A	-1.20539	2.08051	-4.33748	0.0012801	0.0114622	-0.834656
157777	MCMDC2	minichromosome maintenance domain containing 2	-0.551668	3.45491	-4.14101	0.00128377	0.0114872	-1.23503
774	CACNA1B	calcium voltage-gated channel subunit alpha1 B	1.00366	1.71641	4.13862	0.00128936	0.0115293	-0.938653
55450	CAMK2N1	calcium/calmodulin dependent protein kinase II inhibitor 1	-0.413016	4.81497	-4.13666	0.00129395	0.0115625	-1.50524
340719	NANOS1	nanos C2HC-type zinc finger 1	0.543517	3.14227	4.13606	0.00129538	0.0115665	-1.21915
8797	TNFRSF10A	TNF receptor superfamily member 10a	-0.465449	4.48633	-4.13572	0.00129617	0.0115665	-1.44845
1058	CENPA	centromere protein A	-0.345061	6.19643	-4.13289	0.00130285	0.0116182	-1.71293
10491	CRTAP	cartilage associated protein	0.308326	8.04579	4.12926	0.00131147	0.0116871	-1.82342
7551	ZNF3	zinc finger protein 3	0.39136	4.83303	4.12437	0.00132318	0.0117834	-1.55432
50865	HEBP1	heme binding protein 1	0.421636	4.36388	4.12266	0.0013273	0.0118121	-1.47864
10181	RBM5	RNA binding motif protein 5	0.343566	5.9929	4.12111	0.00133107	0.0118356	-1.72462
284119	CAVIN1	caveolae associated protein 1	-0.297186	8.98245	-4.12083	0.00133175	0.0118356	-1.83329
28	ABO	ABO, alpha 1-3-N-acetylgalactosaminyltransferase and alpha 1-3-galactosyltransferase	-2.10448	-0.205774	-4.23326	0.00133603	0.0118655	-0.729069
55066	PDPR	pyruvate dehydrogenase phosphatase regulatory subunit	0.327052	7.1087	4.11772	0.00133929	0.0118864	-1.82419
90557	CCDC74A	coiled-coil domain containing 74A	-0.726051	2.61631	-4.11607	0.00134333	0.0119114	-1.09901
3983	ABLIM1	actin binding LIM protein 1	0.311392	8.0609	4.11582	0.00134393	0.0119114	-1.84852
54414	SIAE	sialic acid acetylesterase	0.396388	5.40207	4.1153	0.00134522	0.0119148	-1.65854
4828	NMB	neuromedin B	-0.820572	2.22428	-4.11455	0.00134704	0.0119196	-1.01838
84928	TMEM209	transmembrane protein 209	0.309007	6.78706	4.11408	0.0013482	0.0119196	-1.81187
8722	CTSF	cathepsin F	-0.339913	6.00903	-4.11396	0.0013485	0.0119196	-1.72612
8816	DCAF5	DDB1 and CUL4 associated factor 5	0.348086	5.49031	4.11127	0.00135512	0.011964	-1.67773
9900	SV2A	synaptic vesicle glycoprotein 2A	0.373395	4.9767	4.11117	0.00135534	0.011964	-1.60141
10981	RAB32	RAB32, member RAS oncogene family	0.484516	4.32735	4.11036	0.00135734	0.0119735	-1.49611
22861	NLRP1	NLR family pyrin domain containing 1	0.862373	1.59676	4.10724	0.00136507	0.0120291	-0.973131
79228	THOC6	THO complex 6	-0.451884	4.98763	-4.10708	0.00136548	0.0120291	-1.58659
84433	CARD11	caspase recruitment domain family member 11	-1.45735	1.23818	-4.24122	0.00136723	0.0120365	-0.800947
4830	NME1	NME/NM23 nucleoside diphosphate kinase 1	-0.387876	5.87952	-4.10572	0.00136888	0.0120428	-1.72353
57156	TMEM63C	transmembrane protein 63C	-0.908549	1.83568	-4.10507	0.00137048	0.0120488	-0.962031
79767	ELMO3	engulfment and cell motility 3	-0.754311	2.95585	-4.1047	0.0013714	0.0120488	-1.18698
23274	CLEC16A	C-type lectin domain containing 16A	-0.397523	5.09934	-4.10433	0.00137234	0.0120489	-1.61156
4185	ADAM11	ADAM metallopeptidase domain 11	-0.771269	4.52192	-4.6134	0.00137355	0.0120515	-1.25206
59285	CACNG6	calcium voltage-gated channel auxiliary subunit gamma 6	0.857654	1.58187	4.09938	0.00138477	0.0121353	-0.984673
9557	CHD1L	chromodomain helicase DNA binding protein 1 like	0.297466	7.50548	4.09909	0.0013855	0.0121353	-1.87338
27350	APOBEC3C	apolipoprotein B mRNA editing enzyme catalytic subunit 3C	-0.380842	5.29925	-4.09893	0.00138589	0.0121353	-1.65336
11023	VAX1	ventral anterior homeobox 1	-1.6095	-0.657042	-4.09773	0.00138892	0.0121537	-0.801496
91133	L3MBTL4	L3MBTL histone methyl-lysine binding protein 4	-0.438161	4.23954	-4.09728	0.00139008	0.0121557	-1.47624
5494	PPM1A	protein phosphatase, Mg2+/Mn2+ dependent 1A	0.309113	6.59069	4.09515	0.00139548	0.0121918	-1.83225
8892	EIF2B2	eukaryotic translation initiation factor 2B subunit beta	0.374406	5.22942	4.09492	0.00139606	0.0121918	-1.6706
26268	FBXO9	F-box protein 9	0.313908	6.3068	4.09401	0.00139837	0.0122038	-1.80872
4085	MAD2L1	mitotic arrest deficient 2 like 1	-0.429356	6.30646	-4.18544	0.00140048	0.012214	-1.74713
4799	NFX1	nuclear transcription factor, X-box binding 1	0.319932	6.0287	4.09158	0.00140458	0.0122385	-1.78355
23568	ARL2BP	ADP ribosylation factor like GTPase 2 binding protein	-0.300713	6.77077	-4.09136	0.00140516	0.0122385	-1.84584
4093	SMAD9	SMAD family member 9	0.439918	4.36023	4.09073	0.00140676	0.0122443	-1.53747
81831	NETO2	neuropilin and tolloid like 2	-0.331072	6.81118	-4.08982	0.0014091	0.0122566	-1.85132
966	CD59	CD59 molecule (CD59 blood group)	0.338163	7.62706	4.08819	0.00141328	0.0122847	-1.89623
57617	VPS18	VPS18 core subunit of CORVET and HOPS complexes	-0.429207	5.58597	-4.08742	0.00141528	0.0122924	-1.71552
27303	RBMS3	RNA binding motif single stranded interacting protein 3	0.668898	3.41138	4.12512	0.00141604	0.0122924	-1.34605
10746	MAP3K2	mitogen-activated protein kinase kinase kinase 2	0.360696	6.10799	4.08674	0.00141701	0.0122927	-1.80194
337876	CHSY3	chondroitin sulfate synthase 3	2.70388	-0.777645	4.62711	0.00142241	0.0123313	-0.683945
93624	TADA2B	transcriptional adaptor 2B	0.393292	5.05287	4.07794	0.00143994	0.012475	-1.67548
8925	HERC1	HECT and RLD domain containing E3 ubiquitin protein ligase family member 1	0.386862	6.22263	4.07698	0.00144247	0.0124829	-1.83266
23368	PPP1R13B	protein phosphatase 1 regulatory subunit 13B	0.399883	5.08887	4.07687	0.00144276	0.0124829	-1.68316
10809	STARD10	StAR related lipid transfer domain containing 10	-0.414418	4.95807	-4.07559	0.00144613	0.0125039	-1.6418
147699	PPM1N	protein phosphatase, Mg2+/Mn2+ dependent 1N (putative)	-1.55505	0.00163212	-4.07482	0.00144817	0.0125131	-0.830549
10194	TSHZ1	teashirt zinc finger homeobox 1	0.742115	2.52872	4.07352	0.00145161	0.0125346	-1.20994
26287	ANKRD2	ankyrin repeat domain 2	-1.05826	1.76706	-4.07203	0.00145555	0.0125604	-1.00295
54438	GFOD1	glucose-fructose oxidoreductase domain containing 1	0.679651	3.40281	4.1304	0.00146147	0.0126032	-1.36478
1719	DHFR	dihydrofolate reductase	-0.41977	5.62028	-4.06902	0.00146357	0.012613	-1.75548
8795	TNFRSF10B	TNF receptor superfamily member 10b	-0.291993	7.19896	-4.06735	0.00146803	0.012643	-1.91888
400793	C1orf226	chromosome 1 open reading frame 226	-0.471571	4.24182	-4.06696	0.00146907	0.0126436	-1.53112
57186	RALGAPA2	Ral GTPase activating protein catalytic subunit alpha 2	0.374449	5.84917	4.06634	0.00147075	0.0126498	-1.80982
149951	COMMD7	COMM domain containing 7	0.440574	4.5506	4.06364	0.001478	0.0127038	-1.62119
3097	HIVEP2	HIVEP zinc finger 2	0.473999	5.74367	4.22244	0.00148191	0.0127291	-1.71959
27125	AFF4	AF4/FMR2 family member 4	0.293896	7.49719	4.06083	0.00148561	0.0127524	-1.94471
2588	GALNS	galactosamine (N-acetyl)-6-sulfatase	-0.524522	4.37763	-4.05486	0.00150188	0.0128837	-1.57592
56886	UGGT1	UDP-glucose glycoprotein glucosyltransferase 1	0.33645	7.81039	4.05027	0.00151453	0.012978	-1.96969
5321	PLA2G4A	phospholipase A2 group IVA	-1.46074	0.0568786	-4.05015	0.00151486	0.012978	-0.873269
10231	RCAN2	regulator of calcineurin 2	1.31701	-0.0919941	4.04755	0.00152207	0.0130313	-0.892125
3628	INPP1	inositol polyphosphate-1-phosphatase	0.582758	3.17303	4.04587	0.00152676	0.0130628	-1.39217
352954	CASTOR3	CASTOR family member 3	0.335846	5.5545	4.04495	0.00152933	0.0130762	-1.81018
57060	PCBP4	poly(rC) binding protein 4	-0.53561	4.35693	-4.04219	0.00153703	0.0131335	-1.59507
51125	GOLGA7	golgin A7	-0.335299	5.7232	-4.04073	0.00154114	0.0131601	-1.82523
2324	FLT4	fms related receptor tyrosine kinase 4	-0.445484	4.49855	-4.04011	0.00154289	0.0131664	-1.62912
116496	NIBAN1	niban apoptosis regulator 1	0.291379	7.31688	4.03953	0.00154453	0.0131718	-1.97912
10726	NUDC	nuclear distribution C, dynein complex regulator	-0.350877	6.49017	-4.03711	0.00155138	0.0132216	-1.92198
84858	ZNF503	zinc finger protein 503	-0.941909	3.7258	-4.5581	0.00155263	0.0132236	-1.20887
51056	LAP3	leucine aminopeptidase 3	0.398661	5.90677	4.03571	0.00155535	0.0132382	-1.87448
10535	RNASEH2A	ribonuclease H2 subunit A	-0.423697	5.2498	-4.03473	0.00155814	0.0132533	-1.76393
6926	TBX3	T-box transcription factor 3	-0.595684	3.3016	-4.03071	0.00156964	0.0133424	-1.40435
222962	SLC29A4	solute carrier family 29 member 4	-0.60659	3.42287	-4.02965	0.0015727	0.0133598	-1.42997
80201	HKDC1	hexokinase domain containing 1	0.659111	2.57326	4.02913	0.00157418	0.013363	-1.2996
284273	ZADH2	zinc binding alcohol dehydrogenase domain containing 2	0.456281	4.50406	4.0288	0.00157512	0.013363	-1.67829
56893	UBQLN4	ubiquilin 4	-0.280265	7.20592	-4.02785	0.00157788	0.0133777	-1.99327
865	CBFB	core-binding factor subunit beta	-0.286778	7.11994	-4.02725	0.00157961	0.0133837	-1.98971
1891	ECH1	enoyl-CoA hydratase 1	-0.363481	7.47918	-4.042	0.00159183	0.0134785	-2.00195
51619	UBE2D4	ubiquitin conjugating enzyme E2 D4 (putative)	-0.379612	4.88036	-4.02128	0.00159695	0.0135131	-1.73176
701	BUB1B	BUB1 mitotic checkpoint serine/threonine kinase B	-0.288768	8.13317	-4.01991	0.00160097	0.0135345	-2.02875
84293	PRXL2A	peroxiredoxin like 2A	-0.350848	6.22067	-4.01971	0.00160155	0.0135345	-1.92691
79269	DCAF10	DDB1 and CUL4 associated factor 10	0.304951	6.61098	4.0168	0.00161008	0.0135978	-1.98036
252884	ZNF396	zinc finger protein 396	0.537792	3.13738	4.01443	0.00161709	0.0136483	-1.44197
23287	AGTPBP1	ATP/GTP binding protein 1	-0.3511	6.17034	-4.01403	0.00161827	0.0136494	-1.93176
59271	EVA1C	eva-1 homolog C	-0.820864	1.88694	-4.01237	0.00162318	0.013682	-1.14226
255919	CNEP1R1	CTD nuclear envelope phosphatase 1 regulatory subunit 1	-0.420387	4.69636	-4.01188	0.00162464	0.0136831	-1.71692
6710	SPTB	spectrin beta, erythrocytic	0.507054	3.4187	4.01163	0.00162541	0.0136831	-1.50428
55257	MRGBP	MRG domain binding protein	-0.322848	5.8817	-4.01098	0.00162732	0.0136885	-1.90252
4151	MB	myoglobin	0.694495	2.26566	4.01071	0.00162813	0.0136885	-1.27024
201475	RAB12	RAB12, member RAS oncogene family	0.339948	6.58425	4.00636	0.00164116	0.0137891	-1.99804
445	ASS1	argininosuccinate synthase 1	0.360191	5.68074	4.00513	0.00164486	0.0138113	-1.90229
9866	TRIM66	tripartite motif containing 66	0.569522	3.89639	4.00586	0.00165649	0.0139001	-1.61719
1979	EIF4EBP2	eukaryotic translation initiation factor 4E binding protein 2	0.283567	7.73928	3.99949	0.00166192	0.013924	-2.06414
79853	TM4SF20	transmembrane 4 L six family member 20	1.5014	-0.658332	3.99943	0.0016621	0.013924	-0.953919
8455	ATRN	attractin	0.306986	6.93686	3.99929	0.00166253	0.013924	-2.03628
10924	SMPDL3A	sphingomyelin phosphodiesterase acid like 3A	0.666732	2.69409	3.99827	0.00166564	0.0139411	-1.38126
2195	FAT1	FAT atypical cadherin 1	0.40449	5.60286	3.99698	0.00166958	0.0139564	-1.90761
91039	DPP9	dipeptidyl peptidase 9	-0.529624	7.43464	-4.52258	0.0016696	0.0139564	-1.78859
26119	LDLRAP1	low density lipoprotein receptor adaptor protein 1	-0.428125	4.63673	-3.99626	0.00167179	0.0139658	-1.73539
30000	TNPO2	transportin 2	-0.310524	6.76762	-3.99512	0.0016753	0.0139861	-2.02541
27290	SPINK4	serine peptidase inhibitor Kazal type 4	1.24061	0.549473	3.99439	0.00167752	0.0139958	-1.03365
3084	NRG1	neuregulin 1	-1.37916	0.00953106	-3.99328	0.00168095	0.0140154	-0.967519
23037	PDZD2	PDZ domain containing 2	0.692881	2.27736	3.99268	0.00168278	0.0140217	-1.30532
8439	NSMAF	neutral sphingomyelinase activation associated factor	-0.355148	5.92623	-3.99164	0.001686	0.0140396	-1.94372
196740	VSTM4	V-set and transmembrane domain containing 4	-0.599198	2.98289	-3.99034	0.00169002	0.0140641	-1.41217
4188	MDFI	MyoD family inhibitor	-0.745578	2.30229	-3.9886	0.00169543	0.0141002	-1.26604
58499	ZNF462	zinc finger protein 462	0.353865	5.05344	3.98823	0.00169657	0.0141007	-1.84216
10475	TRIM38	tripartite motif containing 38	0.352284	5.11387	3.98763	0.00169845	0.0141074	-1.85269
9455	HOMER2	homer scaffold protein 2	-0.351206	5.40621	-3.98609	0.00170323	0.0141381	-1.88112
3708	ITPR1	inositol 1,4,5-trisphosphate receptor type 1	0.40324	4.65448	3.98413	0.00170936	0.0141762	-1.78618
122830	NAA30	N-alpha-acetyltransferase 30, NatC catalytic subunit	0.316437	5.92301	3.98387	0.00171018	0.0141762	-1.9723
55760	DHX32	DEAH-box helicase 32 (putative)	0.341147	6.11289	3.98359	0.00171106	0.0141762	-1.99521
284695	ZNF326	zinc finger protein 326	0.411997	4.91651	3.98215	0.00171557	0.0142045	-1.83312
152519	NIPAL1	NIPA like domain containing 1	0.462011	3.89144	3.97982	0.00172291	0.0142563	-1.65706
3934	LCN2	lipocalin 2	0.514255	3.67452	3.97853	0.00172701	0.0142662	-1.61753
1757	SARDH	sarcosine dehydrogenase	-1.96558	-0.254285	-4.0438	0.00172709	0.0142662	-0.967566
7855	FZD5	frizzled class receptor 5	0.471706	4.01431	3.97841	0.00172739	0.0142662	-1.68323
65059	RAPH1	Ras association (RalGDS/AF-6) and pleckstrin homology domains 1	0.307659	6.40544	3.9771	0.00173154	0.0142825	-2.03684
54897	CASZ1	castor zinc finger 1	-1.00801	3.78304	-4.60899	0.00173203	0.0142825	-1.27491
157697	ERICH1	glutamate rich 1	-0.427101	4.65292	-3.97676	0.00173263	0.0142825	-1.77461
26470	SEZ6L2	seizure related 6 homolog like 2	-0.700509	6.04599	-4.70755	0.00173631	0.0143038	-1.61657
55684	RABL6	RAB, member RAS oncogene family like 6	-0.406507	7.02378	-4.11159	0.00173971	0.0143228	-2.00464
113	ADCY7	adenylate cyclase 7	-0.390806	5.45887	-3.97377	0.00174215	0.0143339	-1.91053
57664	PLEKHA4	pleckstrin homology domain containing A4	-1.10178	1.0104	-3.97203	0.0017477	0.0143705	-1.07736
29901	SAC3D1	SAC3 domain containing 1	-0.793295	4.55513	-4.52441	0.00175174	0.0143947	-1.47534
26058	GIGYF2	GRB10 interacting GYF protein 2	0.28915	6.64094	3.96993	0.00175446	0.014408	-2.07048
3065	HDAC1	histone deacetylase 1	-0.294289	6.895	-3.96841	0.00175935	0.0144317	-2.08539
7188	TRAF5	TNF receptor associated factor 5	-0.47808	4.24406	-3.96835	0.00175956	0.0144317	-1.71456
122704	MRPL52	mitochondrial ribosomal protein L52	-0.516254	4.61734	-3.99191	0.00176567	0.0144727	-1.76951
9314	KLF4	Kruppel like factor 4	0.642206	2.72686	3.96529	0.00176947	0.0144948	-1.44849
374897	SBSN	suprabasin	1.16821	0.923461	3.9645	0.00177204	0.0145018	-1.12946
7538	ZFP36	ZFP36 ring finger protein	-0.474539	4.64082	-3.96434	0.00177254	0.0145018	-1.79356
3566	IL4R	interleukin 4 receptor	0.433184	5.19683	3.96327	0.00177604	0.0145214	-1.91242
51667	NUB1	negative regulator of ubiquitin like proteins 1	0.295352	6.60548	3.95939	0.00178874	0.014616	-2.08746
64748	PLPPR2	phospholipid phosphatase related 2	-0.474982	4.44068	-3.95889	0.00179038	0.0146203	-1.76836
29940	DSE	dermatan sulfate epimerase	0.320789	6.27406	3.95831	0.00179227	0.0146266	-2.05943
124637	CYB5D1	cytochrome b5 domain containing 1	0.366783	5.01534	3.95633	0.0017988	0.0146708	-1.89615
412	STS	steroid sulfatase	0.45721	3.83629	3.95545	0.00180171	0.0146853	-1.69149
5128	CDK17	cyclin dependent kinase 17	0.317262	6.13151	3.95452	0.00180477	0.0147011	-2.05145
51155	JPT1	Jupiter microtubule associated homolog 1	-0.277769	8.08863	-3.95016	0.0018193	0.0148102	-2.15948
100293516	ZNF587B	zinc finger protein 587B	0.617743	2.78457	3.94981	0.00182045	0.0148104	-1.4889
57153	SLC44A2	solute carrier family 44 member 2	-0.287065	7.45222	-3.94945	0.00182166	0.0148111	-2.15041
4147	MATN2	matrilin 2	-0.511251	4.41427	-3.9479	0.00182685	0.014844	-1.78333
9429	ABCG2	ATP binding cassette subfamily G member 2 (Junior blood group)	0.548177	3.25477	3.94609	0.00183293	0.0148841	-1.59285
22824	HSPA4L	heat shock protein family A (Hsp70) member 4 like	-0.329484	5.90631	-3.94524	0.0018358	0.0148982	-2.02876
5833	PCYT2	phosphate cytidylyltransferase 2, ethanolamine	-0.393454	5.15444	-3.9439	0.00184031	0.0149256	-1.91973
7289	TULP3	TUB like protein 3	0.312538	5.84043	3.94197	0.00184686	0.014966	-2.04058
4047	LSS	lanosterol synthase	-0.790277	3.33977	-4.11571	0.00184758	0.014966	-1.47289
389541	LAMTOR4	late endosomal/lysosomal adaptor, MAPK and MTOR activator 4	-0.438841	5.52089	-3.97103	0.00185093	0.0149838	-1.96263
10615	SPAG5	sperm associated antigen 5	-0.278442	9.34132	-3.94042	0.00185213	0.0149842	-2.16601
23762	OSBP2	oxysterol binding protein 2	-0.483505	4.01295	-3.93908	0.00185669	0.0150119	-1.724
2182	ACSL4	acyl-CoA synthetase long chain family member 4	0.300748	6.92213	3.93835	0.00185921	0.0150229	-2.14971
84842	HPDL	4-hydroxyphenylpyruvate dioxygenase like	-1.24799	0.384784	-3.93797	0.00186048	0.015024	-1.07959
83943	IMMP2L	inner mitochondrial membrane peptidase subunit 2	0.50155	3.43996	3.93713	0.00186337	0.015038	-1.6467
6491	STIL	STIL centriolar assembly protein	-0.327594	6.59782	-3.93654	0.00186537	0.0150449	-2.12084
55329	MNS1	meiosis specific nuclear structural 1	-0.656242	3.09098	-3.93457	0.00187216	0.0150811	-1.53466
23412	COMMD3	COMM domain containing 3	-0.409657	5.57837	-3.93456	0.00187217	0.0150811	-2.00114
114884	OSBPL10	oxysterol binding protein like 10	0.303145	6.57944	3.93312	0.00187714	0.0151092	-2.13467
9645	MICAL2	microtubule associated monooxygenase, calponin and LIM domain containing 2	0.285397	6.79765	3.93234	0.00187983	0.0151092	-2.15273
166785	MMAA	metabolism of cobalamin associated A	0.548614	3.33788	3.93226	0.0018801	0.0151092	-1.63571
987	LRBA	LPS responsive beige-like anchor protein	0.32377	6.94818	3.93221	0.00188028	0.0151092	-2.16286
51177	PLEKHO1	pleckstrin homology domain containing O1	-0.558802	3.25036	-3.93082	0.00188511	0.0151387	-1.57955
10845	CLPX	caseinolytic mitochondrial matrix peptidase chaperone subunit X	0.318022	6.35605	3.92708	0.0018981	0.0152337	-2.12609
5947	RBP1	retinol binding protein 1	-1.17063	0.674411	-3.92646	0.00190025	0.0152416	-1.122
55624	POMGNT1	protein O-linked mannose N-acetylglucosaminyltransferase 1 (beta 1,2-)	-0.289128	6.72235	-3.92555	0.00190344	0.0152493	-2.15268
1646	AKR1C2	aldo-keto reductase family 1 member C2	2.85509	0.645483	5.03737	0.00190395	0.0152493	-0.806088
7700	ZNF141	zinc finger protein 141	0.753113	2.19304	3.92519	0.00190471	0.0152493	-1.41218
2531	KDSR	3-ketodihydrosphingosine reductase	0.31765	5.65544	3.92442	0.00190741	0.0152616	-2.04931
55616	ASAP3	ArfGAP with SH3 domain, ankyrin repeat and PH domain 3	0.407618	4.69684	3.92321	0.00191167	0.0152864	-1.90722
10671	DCTN6	dynactin subunit 6	-0.409471	5.56218	-3.92128	0.00191845	0.0153312	-2.02378
9495	AKAP5	A-kinase anchoring protein 5	-0.587986	3.12569	-3.92088	0.00191986	0.0153331	-1.57077
123	PLIN2	perilipin 2	0.342824	5.8421	3.92052	0.00192114	0.015334	-2.08148
57326	PBXIP1	PBX homeobox interacting protein 1	0.306468	6.88099	3.9184	0.00192863	0.0153844	-2.18459
10654	PMVK	phosphomevalonate kinase	-0.399958	5.28218	-3.91686	0.00193411	0.0154187	-1.98997
7132	TNFRSF1A	TNF receptor superfamily member 1A	0.284883	7.6429	3.91526	0.00193981	0.0154547	-2.22079
253152	EPHX4	epoxide hydrolase 4	-1.07901	0.751953	-3.91454	0.00194239	0.0154658	-1.15253
4729	NDUFV2	NADH:ubiquinone oxidoreductase core subunit V2	0.322113	7.2215	3.91404	0.00194416	0.0154705	-2.21079
63897	HEATR6	HEAT repeat containing 6	0.308133	6.1534	3.91342	0.00194638	0.0154788	-2.13085
11040	PIM2	Pim-2 proto-oncogene, serine/threonine kinase	-0.451437	4.16201	-3.91226	0.00195054	0.0155024	-1.80492
84669	USP32	ubiquitin specific peptidase 32	0.290636	7.15926	3.91179	0.00195223	0.0155065	-2.21231
10280	SIGMAR1	sigma non-opioid intracellular receptor 1	-0.288373	7.61428	-3.90475	0.00197769	0.0156991	-2.23891
126272	EID2B	EP300 interacting inhibitor of differentiation 2B	-0.850385	1.65043	-3.90404	0.00198029	0.0157102	-1.29501
2879	GPX4	glutathione peroxidase 4	-0.327248	8.17944	-3.90268	0.00198524	0.0157314	-2.2488
652	BMP4	bone morphogenetic protein 4	-1.5743	-0.670266	-3.90265	0.00198536	0.0157314	-1.11333
2491	CENPI	centromere protein I	-0.359612	5.4597	-3.90207	0.00198748	0.0157386	-2.04632
9486	CHST10	carbohydrate sulfotransferase 10	-0.40035	4.8163	-3.89857	0.00200032	0.0158307	-1.94962
54496	PRMT7	protein arginine methyltransferase 7	-0.444937	4.76011	-3.89735	0.00200483	0.0158568	-1.94043
140707	BRI3BP	BRI3 binding protein	-0.511045	4.18446	-3.89663	0.00200747	0.0158681	-1.83503
7064	THOP1	thimet oligopeptidase 1	-0.494251	5.97172	-4.1637	0.00201361	0.0158967	-1.97837
283131	NEAT1	nuclear paraspeckle assembly transcript 1	1.15058	7.96739	5.73648	0.00201425	0.0158967	-1.47449
30001	ERO1A	endoplasmic reticulum oxidoreductase 1 alpha	0.290368	8.28752	3.89467	0.00201473	0.0158967	-2.26256
6566	SLC16A1	solute carrier family 16 member 1	0.304361	7.19291	3.89425	0.0020163	0.0158995	-2.24682
57082	KNL1	kinetochore scaffold 1	-0.323486	7.24143	-3.89368	0.00201842	0.0159066	-2.24627
6535	SLC6A8	solute carrier family 6 member 8	-0.573815	3.55	-3.89264	0.00202229	0.0159275	-1.7118
541565	C8orf58	chromosome 8 open reading frame 58	-0.541385	3.44289	-3.89082	0.00202909	0.0159517	-1.69556
7089	TLE2	TLE family member 2, transcriptional corepressor	-0.735642	5.51584	-4.58342	0.00202915	0.0159517	-1.7119
6324	SCN1B	sodium voltage-gated channel beta subunit 1	-0.503101	3.86766	-3.89054	0.00203012	0.0159517	-1.78447
3687	ITGAX	integrin subunit alpha X	-1.4627	-0.38701	-3.8904	0.00203063	0.0159517	-1.13089
1212	CLTB	clathrin light chain B	-0.702153	4.65753	-4.33558	0.00203152	0.0159517	-1.69196
6887	TAL2	TAL bHLH transcription factor 2	-1.36606	-0.168174	-3.88986	0.00203268	0.0159517	-1.13538
50937	CDON	cell adhesion associated, oncogene regulated	0.341148	5.3858	3.88774	0.00204064	0.0160046	-2.0804
8683	SRSF9	serine and arginine rich splicing factor 9	-0.281912	7.46989	-3.88662	0.00204483	0.0160279	-2.26912
84572	GNPTG	N-acetylglucosamine-1-phosphate transferase subunit gamma	-0.536553	4.13603	-3.88397	0.00205484	0.0160966	-1.8479
11274	USP18	ubiquitin specific peptidase 18	-0.43173	4.14157	-3.88243	0.00206069	0.0161306	-1.85748
55862	ECHDC1	ethylmalonyl-CoA decarboxylase 1	0.342432	5.84491	3.88186	0.00206286	0.0161306	-2.15442
119504	ANAPC16	anaphase promoting complex subunit 16	0.296932	6.6171	3.88185	0.00206287	0.0161306	-2.23404
1314	COPA	COPI coat complex subunit alpha	0.27868	8.55375	3.88068	0.00206733	0.0161511	-2.28689
100129654	TCF24	transcription factor 24	-1.78444	0.448964	-4.06079	0.00206796	0.0161511	-1.10509
115416	MALSU1	mitochondrial assembly of ribosomal large subunit 1	-0.363276	5.08158	-3.87922	0.00207293	0.0161802	-2.03045
57216	VANGL2	VANGL planar cell polarity protein 2	-0.493092	3.98191	-3.87884	0.00207435	0.0161816	-1.82986
11179	ZNF277	zinc finger protein 277	0.387675	5.04786	3.87724	0.00208049	0.0162138	-2.04984
151176	ERFE	erythroferrone	-0.807624	2.47562	-3.87712	0.00208095	0.0162138	-1.50091
400451	FAM174B	family with sequence similarity 174 member B	-1.63088	-0.514556	-3.87677	0.0020823	0.0162146	-1.15324
10162	LPCAT3	lysophosphatidylcholine acyltransferase 3	0.311091	6.187	3.87411	0.00209251	0.0162753	-2.20838
10626	TRIM16	tripartite motif containing 16	0.278882	6.71816	3.8741	0.00209258	0.0162753	-2.25641
5021	OXTR	oxytocin receptor	-1.07765	1.85002	-3.93495	0.00209397	0.0162765	-1.34248
348487	FAM131C	family with sequence similarity 131 member C	-0.731722	2.13788	-3.87331	0.00209561	0.0162796	-1.44453
91409	CCDC74B	coiled-coil domain containing 74B	-0.982339	1.3409	-3.87238	0.00209922	0.0162979	-1.29843
388282	LOC388282	uncharacterized LOC388282	-1.16522	1.00077	-3.86931	0.00211113	0.0163806	-1.25428
51109	RDH11	retinol dehydrogenase 11	0.285646	7.58252	3.86842	0.0021146	0.0163978	-2.30775
9586	CREB5	cAMP responsive element binding protein 5	0.745724	1.89601	3.86739	0.00211862	0.0164193	-1.45895
57541	ZNF398	zinc finger protein 398	0.421317	4.08555	3.86239	0.00213824	0.0165615	-1.91218
399979	SNX19	sorting nexin 19	0.30851	6.65421	3.86167	0.00214106	0.0165648	-2.27504
7204	TRIO	trio Rho guanine nucleotide exchange factor	0.334385	8.42816	3.86164	0.00214119	0.0165648	-2.32363
4862	NPAS2	neuronal PAS domain protein 2	-0.751573	3.13144	-3.93606	0.00214491	0.0165837	-1.63141
25886	POC1A	POC1 centriolar protein A	-0.365385	5.38721	-3.8602	0.00214688	0.0165892	-2.11371
84513	PLPP5	phospholipid phosphatase 5	-0.42296	4.62447	-3.85893	0.00215192	0.0166183	-1.99042
550643	NBDY	negative regulator of P-body association	0.339919	5.26548	3.85775	0.00215663	0.0166448	-2.11886
127829	ARL8A	ADP ribosylation factor like GTPase 8A	-0.395847	4.84668	-3.85689	0.00216004	0.0166613	-2.03258
8562	DENR	density regulated re-initiation and release factor	-0.283038	7.06221	-3.85554	0.00216544	0.0166932	-2.30877
5202	PFDN2	prefoldin subunit 2	-0.37078	6.11489	-3.85285	0.00217622	0.0167663	-2.22701
54884	RETSAT	retinol saturase	0.312711	6.00444	3.85203	0.00217951	0.0167819	-2.22945
4609	MYC	MYC proto-oncogene, bHLH transcription factor	0.344629	5.73433	3.85	0.00218769	0.0168349	-2.19996
3784	KCNQ1	potassium voltage-gated channel subfamily Q member 1	-1.48792	0.383119	-3.84724	0.00219888	0.016911	-1.22911
10785	WDR4	WD repeat domain 4	-0.671364	3.57696	-3.92944	0.00220649	0.0169596	-1.75262
57568	SIPA1L2	signal induced proliferation associated 1 like 2	0.463874	3.86237	3.84456	0.00220977	0.0169749	-1.90339
7798	LUZP1	leucine zipper protein 1	0.305065	6.97407	3.84188	0.0022207	0.0170321	-2.33422
6949	TCOF1	treacle ribosome biogenesis factor 1	-0.384158	6.25193	-3.86596	0.00222192	0.0170321	-2.24914
26147	PHF19	PHD finger protein 19	-0.336728	7.24482	-3.84152	0.0022222	0.0170321	-2.34441
255403	ZNF718	zinc finger protein 718	0.429522	3.92858	3.84146	0.00222243	0.0170321	-1.92139
83699	SH3BGRL2	SH3 domain binding glutamate rich protein like 2	0.503815	3.49879	3.84047	0.00222649	0.0170533	-1.83852
646	BNC1	basonuclin 1	0.295158	6.3209	3.83978	0.00222935	0.0170651	-2.28653
158880	USP51	ubiquitin specific peptidase 51	0.826555	1.50576	3.83841	0.00223502	0.0170907	-1.44091
4067	LYN	LYN proto-oncogene, Src family tyrosine kinase	0.281067	7.12661	3.83834	0.0022353	0.0170907	-2.34897
3936	LCP1	lymphocyte cytosolic protein 1	0.904907	1.16557	3.83794	0.00223693	0.0170932	-1.38653
4597	MVD	mevalonate diphosphate decarboxylase	-0.955327	5.37516	-4.87485	0.00224207	0.0171224	-1.63365
7076	TIMP1	TIMP metallopeptidase inhibitor 1	0.420014	5.6512	3.89034	0.00225057	0.0171763	-2.18631
81928	CABLES2	Cdk5 and Abl enzyme substrate 2	-0.42705	5.25934	-3.83437	0.00225175	0.0171763	-2.14013
10422	UBAC1	UBA domain containing 1	-0.371381	5.52847	-3.83399	0.00225333	0.0171784	-2.18367
8310	ACOX3	acyl-CoA oxidase 3, pristanoyl	0.531887	4.18288	3.87113	0.00225756	0.0172006	-1.96517
23466	CBX6	chromobox 6	-0.373157	6.70703	-3.87484	0.00227266	0.0173055	-2.30387
6595	SMARCA2	SWI/SNF related, matrix associated, actin dependent regulator of chromatin, subfamily a, member 2	0.358449	5.81713	3.82855	0.00227608	0.0173215	-2.25133
4641	MYO1C	myosin IC	-0.356724	9.06766	-3.88033	0.00228215	0.0173444	-2.35189
54101	RIPK4	receptor interacting serine/threonine kinase 4	-0.820018	2.01058	-3.82681	0.0022834	0.0173444	-1.4989
54890	ALKBH5	alkB homolog 5, RNA demethylase	-0.305057	7.31782	-3.82662	0.0022842	0.0173444	-2.37618
90522	YIF1B	Yip1 interacting factor homolog B, membrane trafficking protein	-0.523576	4.95201	-3.9724	0.00228439	0.0173444	-2.01879
4363	ABCC1	ATP binding cassette subfamily C member 1	0.698529	2.44087	3.82533	0.00228965	0.0173743	-1.64648
4214	MAP3K1	mitogen-activated protein kinase kinase kinase 1	0.499423	4.15851	3.82493	0.00229135	0.0173762	-1.99737
388115	CCDC9B	coiled-coil domain containing 9B	0.448824	4.35499	3.82464	0.00229256	0.0173762	-2.0329
146909	KIF18B	kinesin family member 18B	-0.560251	6.42443	-4.32786	0.00230677	0.0174738	-2.04315
8650	NUMB	NUMB endocytic adaptor protein	0.274506	7.5228	3.82097	0.00230816	0.0174741	-2.39581
4140	MARK3	microtubule affinity regulating kinase 3	0.275678	7.08727	3.81992	0.00231265	0.017498	-2.3817
51136	RNFT1	ring finger protein, transmembrane 1	-0.426794	4.64375	-3.81917	0.00231587	0.0175017	-2.06808
352909	DNAAF3	dynein axonemal assembly factor 3	-0.961639	1.00928	-3.81908	0.00231625	0.0175017	-1.35089
56942	CMC2	C-X9-C motif containing 2	-0.407501	5.05193	-3.81877	0.0023176	0.0175017	-2.13762
84823	LMNB2	lamin B2	-0.551023	8.56441	-4.42123	0.00231957	0.0175017	-2.08629
64175	P3H1	prolyl 3-hydroxylase 1	0.348402	5.23204	3.81825	0.00231982	0.0175017	-2.18804
84836	ABHD14B	abhydrolase domain containing 14B	-0.311764	6.76443	-3.81787	0.00232142	0.0175036	-2.35816
1824	DSC2	desmocollin 2	0.321262	5.99784	3.81569	0.00233082	0.0175644	-2.29711
375033	PEAR1	platelet endothelial aggregation receptor 1	-1.1623	0.854778	-3.8138	0.00233895	0.0176155	-1.33662
2810	SFN	stratifin	-0.656645	7.01359	-4.5999	0.00234348	0.0176244	-1.97609
55603	TENT5A	terminal nucleotidyltransferase 5A	0.452725	4.00172	3.81253	0.00234446	0.0176244	-1.99009
57579	FAM135A	family with sequence similarity 135 member A	0.38148	5.51741	3.81222	0.00234582	0.0176244	-2.24194
353	APRT	adenine phosphoribosyltransferase	-0.739784	6.82382	-4.75637	0.00234667	0.0176244	-1.89447
5583	PRKCH	protein kinase C eta	0.44334	3.81807	3.81198	0.00234686	0.0176244	-1.95507
6794	STK11	serine/threonine kinase 11	-0.537742	4.32348	-3.85608	0.00235056	0.017642	-1.99377
30849	PIK3R4	phosphoinositide-3-kinase regulatory subunit 4	0.308566	5.81596	3.80894	0.00236009	0.0177033	-2.28728
5365	PLXNB3	plexin B3	-0.942329	1.82242	-3.80838	0.00236251	0.0177114	-1.49118
554282	FAM72C	family with sequence similarity 72 member C	-0.426898	4.41766	-3.80592	0.0023733	0.017782	-2.05289
57167	SALL4	spalt like transcription factor 4	0.598745	3.11017	3.80439	0.00238	0.0178181	-1.82599
3275	PRMT2	protein arginine methyltransferase 2	-0.27981	6.60165	-3.80421	0.00238083	0.0178181	-2.37098
51330	TNFRSF12A	TNF receptor superfamily member 12A	-0.501603	5.57881	-4.03197	0.00239492	0.0179133	-2.1174
4801	NFYB	nuclear transcription factor Y subunit beta	0.341316	6.64142	3.79899	0.00240394	0.0179704	-2.39231
11261	CHP1	calcineurin like EF-hand protein 1	0.271549	8.70533	3.79804	0.00240816	0.0179917	-2.44094
4717	NDUFC1	NADH:ubiquinone oxidoreductase subunit C1	-0.33354	5.28598	-3.79647	0.00241517	0.0180338	-2.21894
5245	PHB	prohibitin	-0.323869	7.51345	-3.79321	0.00242978	0.0181325	-2.44605
5334	PLCL1	phospholipase C like 1 (inactive)	1.16143	-0.173991	3.79241	0.00243334	0.018148	-1.3213
139735	ZFP92	ZFP92 zinc finger protein	-0.780022	1.96196	-3.79204	0.00243504	0.018148	-1.55574
26774	SNORD80	small nucleolar RNA, C/D box 80	1.0793	0.222572	3.79182	0.00243601	0.018148	-1.35324
25841	ABTB2	ankyrin repeat and BTB domain containing 2	0.485937	4.35536	3.78908	0.00244842	0.0182301	-2.10019
151648	SGO1	shugoshin 1	-0.345175	5.2044	-3.78824	0.00245222	0.018248	-2.22145
115294	PCMTD1	protein-L-isoaspartate (D-aspartate) O-methyltransferase domain containing 1	0.357457	5.83875	3.78618	0.0024616	0.0182973	-2.33379
5300	PIN1	peptidylprolyl cis/trans isomerase, NIMA-interacting 1	-0.479176	5.50978	-3.94834	0.00246164	0.0182973	-2.17315
4712	NDUFB6	NADH:ubiquinone oxidoreductase subunit B6	-0.348705	5.07538	-3.78404	0.00247136	0.0183591	-2.20861
8677	STX10	syntaxin 10	-0.420366	4.92334	-3.78313	0.00247551	0.0183794	-2.18273
665	BNIP3L	BCL2 interacting protein 3 like	-0.291457	8.55923	-3.78236	0.00247907	0.0183954	-2.4735
11212	PLPBP	pyridoxal phosphate binding protein	-0.358977	5.46358	-3.78205	0.00248047	0.0183954	-2.27219
130271	PLEKHH2	pleckstrin homology, MyTH4 and FERM domain containing H2	0.596008	3.47467	3.78978	0.00248713	0.0184343	-1.94126
84436	ZNF528	zinc finger protein 528	0.452421	4.1057	3.78008	0.00248952	0.0184416	-2.07063
1491	CTH	cystathionine gamma-lyase	0.462352	3.96724	3.7784	0.00249731	0.0184889	-2.04742
891	CCNB1	cyclin B1	-0.279518	7.93052	-3.77627	0.00250716	0.0185512	-2.48584
3898	LAD1	ladinin 1	-1.00035	1.18557	-3.77376	0.00251885	0.0186194	-1.45241
4084	MXD1	MAX dimerization protein 1	0.506067	3.23866	3.77352	0.00251998	0.0186194	-1.90892
55296	TBC1D19	TBC1 domain family member 19	0.644841	2.63863	3.77338	0.00252064	0.0186194	-1.78401
8372	HYAL3	hyaluronidase 3	-0.528739	3.72009	-3.77058	0.00253373	0.0186993	-1.97662
9973	CCS	copper chaperone for superoxide dismutase	-0.48434	4.14677	-3.77045	0.00253431	0.0186993	-2.06492
113201	GOLM2	golgi membrane protein 2	0.27124	7.82782	3.7696	0.00253835	0.0187124	-2.49762
2212	FCGR2A	Fc fragment of IgG receptor IIa	1.30467	-0.129713	3.76947	0.00253895	0.0187124	-1.36449
51669	SARAF	store-operated calcium entry associated regulatory factor	-0.283188	7.72405	-3.76885	0.00254184	0.0187232	-2.49712
7127	TNFAIP2	TNF alpha induced protein 2	0.475928	7.85435	4.19422	0.00255191	0.0187868	-2.26486
8061	FOSL1	FOS like 1, AP-1 transcription factor subunit	-0.472047	5.27105	-3.87318	0.0025582	0.0188224	-2.20674
201799	TMEM154	transmembrane protein 154	-1.50835	-0.575082	-3.7646	0.00256193	0.0188393	-1.33616
81691	REXO5	RNA exonuclease 5	-0.459905	4.23633	-3.7613	0.00257767	0.0189444	-2.10106
57731	SPTBN4	spectrin beta, non-erythrocytic 4	-0.886488	1.81937	-3.759	0.00258866	0.0190145	-1.58288
7390	UROS	uroporphyrinogen III synthase	-0.338907	5.44404	-3.75832	0.00259195	0.019028	-2.31466
23555	TSPAN15	tetraspanin 15	-0.354694	5.40822	-3.7573	0.00259684	0.0190439	-2.31044
379025	PSMA3-AS1	PSMA3 antisense RNA 1	0.358894	5.02318	3.75692	0.00259869	0.0190439	-2.27113
55422	ZNF331	zinc finger protein 331	0.354349	5.18287	3.75673	0.00259958	0.0190439	-2.29631
6633	SNRPD2	small nuclear ribonucleoprotein D2 polypeptide	-0.329841	7.21458	-3.75666	0.00259994	0.0190439	-2.50301
57562	CEP126	centrosomal protein 126	0.690039	2.2658	3.75607	0.00260275	0.0190538	-1.73664
3156	HMGCR	3-hydroxy-3-methylglutaryl-CoA reductase	-0.285708	7.06129	-3.75378	0.00261384	0.0191243	-2.50044
11016	ATF7	activating transcription factor 7	0.34213	6.31838	3.75336	0.00261589	0.0191286	-2.44948
784	CACNB3	calcium voltage-gated channel auxiliary subunit beta 3	-0.520914	4.70498	-3.85956	0.00261836	0.0191341	-2.13612
53838	C11orf24	chromosome 11 open reading frame 24	-0.400982	5.21506	-3.75255	0.00261982	0.0191341	-2.28786
9819	TSC22D2	TSC22 domain family member 2	-0.329533	5.23447	-3.7522	0.00262152	0.0191341	-2.29435
2649	NR6A1	nuclear receptor subfamily 6 group A member 1	-0.546589	3.15674	-3.75197	0.00262261	0.0191341	-1.89258
6452	SH3BP2	SH3 domain binding protein 2	0.480739	5.33335	3.92192	0.00262475	0.0191341	-2.23173
5606	MAP2K3	mitogen-activated protein kinase kinase 3	-0.562372	4.58818	-3.91519	0.00262542	0.0191341	-2.08442
4778	NFE2	nuclear factor, erythroid 2	0.608593	2.38051	3.75033	0.00263063	0.0191614	-1.77048
55803	ADAP2	ArfGAP with dual PH domains 2	-0.519079	3.4718	-3.74695	0.00264717	0.0192712	-1.96962
51181	DCXR	dicarbonyl and L-xylulose reductase	-0.492676	5.30859	-3.90941	0.00266026	0.0193546	-2.21834
93622	LOC93622	Morf4 family associated protein 1 like 1 pseudogene	0.548171	4.00211	3.79631	0.00266159	0.0193546	-2.08941
9802	DAZAP2	DAZ associated protein 2	0.28305	8.7245	3.74316	0.00266582	0.0193746	-2.54419
952	CD38	CD38 molecule	-1.36224	-0.33403	-3.74259	0.00266862	0.0193842	-1.3763
55209	SETD5	SET domain containing 5	0.279051	6.79436	3.74229	0.00267012	0.0193843	-2.51026
91351	DDX60L	DExD/H-box 60 like	0.444751	3.71645	3.74039	0.00267954	0.0194345	-2.0684
79648	MCPH1	microcephalin 1	-0.368749	4.92524	-3.74	0.00268147	0.0194345	-2.26632
5223	PGAM1	phosphoglycerate mutase 1	-0.265152	7.46782	-3.74	0.00268149	0.0194345	-2.54549
55651	NHP2	NHP2 ribonucleoprotein	-0.39297	5.70104	-3.74114	0.00269426	0.0195162	-2.387
343578	ARHGAP40	Rho GTPase activating protein 40	-0.936325	1.4024	-3.72997	0.00273187	0.0197777	-1.56386
3646	EIF3E	eukaryotic translation initiation factor 3 subunit E	0.317348	8.41153	3.72661	0.00274892	0.0198901	-2.57841
55729	ATF7IP	activating transcription factor 7 interacting protein	0.282207	6.92477	3.72546	0.00275483	0.0199219	-2.55067
7486	WRN	WRN RecQ like helicase	-0.33378	5.67811	-3.72462	0.00275913	0.0199419	-2.41231
4215	MAP3K3	mitogen-activated protein kinase kinase kinase 3	-0.357737	5.9626	-3.72041	0.00278078	0.0200791	-2.45774
3995	FADS3	fatty acid desaturase 3	0.479611	5.62467	3.95315	0.00278257	0.0200791	-2.29625
7205	TRIP6	thyroid hormone receptor interactor 6	-0.592196	5.7132	-4.18761	0.00278323	0.0200791	-2.15809
26049	FAM169A	family with sequence similarity 169 member A	-0.350235	5.00934	-3.71974	0.00278424	0.0200791	-2.31879
7111	TMOD1	tropomodulin 1	-1.77635	-0.100893	-3.79306	0.00279195	0.020115	-1.39244
57501	CFAP92	cilia and flagella associated protein 92 (putative)	-1.15454	1.14465	-3.71818	0.00279229	0.020115	-1.5407
25966	C2CD2	C2 calcium dependent domain containing 2	-0.405588	4.94943	-3.71736	0.00279656	0.020129	-2.31108
8935	SKAP2	src kinase associated phosphoprotein 2	0.274854	7.31257	3.71721	0.00279731	0.020129	-2.58524
3866	KRT15	keratin 15	-0.980421	1.01814	-3.71498	0.00280891	0.0201977	-1.53506
55051	NRDE2	NRDE-2, necessary for RNA interference, domain containing	0.353272	4.8961	3.71457	0.00281106	0.0201977	-2.33023
4131	MAP1B	microtubule associated protein 1B	0.298114	8.04199	3.71449	0.00281149	0.0201977	-2.60266
1744	DLSTP1	dihydrolipoamide S-succinyltransferase pseudogene 1	0.605699	2.53041	3.71414	0.00281329	0.0201995	-1.86957
387104	SOGA3	SOGA family member 3	-0.941615	1.02983	-3.71336	0.0028174	0.020211	-1.5412
144348	ZNF664	zinc finger protein 664	-0.281149	8.66353	-3.71325	0.00281798	0.020211	-2.60285
51347	TAOK3	TAO kinase 3	0.315625	6.1379	3.71061	0.00283181	0.0202991	-2.51102
51599	LSR	lipolysis stimulated lipoprotein receptor	-0.74399	6.38831	-4.58812	0.00283897	0.0203392	-2.06335
9368	SLC9A3R1	SLC9A3 regulator 1	-0.506037	5.52379	-3.95536	0.00285471	0.0204363	-2.27373
23508	TTC9	tetratricopeptide repeat domain 9	-0.407445	4.11685	-3.7061	0.00285564	0.0204363	-2.18366
23528	ZNF281	zinc finger protein 281	0.281866	6.32029	3.70562	0.00285819	0.0204425	-2.53912
3162	HMOX1	heme oxygenase 1	0.33097	5.22456	3.70535	0.00285963	0.0204425	-2.39899
794	CALB2	calbindin 2	0.736057	1.80595	3.70475	0.00286282	0.020454	-1.73797
54187	NANS	N-acetylneuraminate synthase	-0.386051	5.68831	-3.70263	0.0028741	0.020514	-2.45354
29969	MDFIC	MyoD family inhibitor domain containing	0.304404	6.19523	3.70258	0.00287435	0.020514	-2.53226
8515	ITGA10	integrin subunit alpha 10	1.16428	0.156857	3.70165	0.00287934	0.0205338	-1.50466
3835	KIF22	kinesin family member 22	-0.379923	6.77549	-3.80375	0.00288026	0.0205338	-2.51536
10675	CSPG5	chondroitin sulfate proteoglycan 5	-0.502747	3.35836	-3.69994	0.00288851	0.0205814	-2.03441
5860	QDPR	quinoid dihydropteridine reductase	0.365991	4.69667	3.69905	0.0028933	0.0206044	-2.32668
4324	MMP15	matrix metallopeptidase 15	-1.00323	5.56325	-4.84528	0.00290938	0.0207076	-1.86058
22869	ZNF510	zinc finger protein 510	0.361473	5.08129	3.69553	0.00291227	0.0207155	-2.39589
56123	PCDHB13	protocadherin beta 13	0.914051	1.08606	3.69527	0.00291367	0.0207155	-1.62993
83608	C18orf21	chromosome 18 open reading frame 21	0.376879	4.64204	3.69429	0.00291899	0.0207421	-2.32668
23329	TBC1D30	TBC1 domain family member 30	-0.391615	4.48045	-3.69342	0.00292371	0.0207643	-2.27653
79828	METTL8	methyltransferase like 8	0.34917	4.79376	3.69248	0.00292881	0.0207814	-2.35497
81887	LAS1L	LAS1 like ribosome biogenesis factor	-0.307282	5.68266	-3.6924	0.00292928	0.0207814	-2.47443
50848	F11R	F11 receptor	0.274802	8.50433	3.69195	0.00293169	0.0207872	-2.64324
93035	PKHD1L1	PKHD1 like 1	0.866159	1.48526	3.69147	0.00293432	0.0207946	-1.70368
9542	NRG2	neuregulin 2	-0.828608	2.20381	-3.69025	0.00294097	0.0208242	-1.78537
3976	LIF	LIF interleukin 6 family cytokine	-0.493988	4.52765	-3.72408	0.00294169	0.0208242	-2.26577
54984	PINX1	PIN2 (TERF1) interacting telomerase inhibitor 1	-0.54885	3.32287	-3.68839	0.00295115	0.0208799	-2.04621
8029	CUBN	cubilin	1.02704	1.04775	3.68781	0.00295438	0.0208805	-1.63894
1793	DOCK1	dedicator of cytokinesis 1	-0.282426	7.55813	-3.68751	0.002956	0.0208805	-2.64709
27089	UQCRQ	ubiquinol-cytochrome c reductase complex III subunit VII	-0.361228	6.15356	-3.68751	0.00295602	0.0208805	-2.54328
10488	CREB3	cAMP responsive element binding protein 3	0.294049	5.83956	3.68647	0.0029617	0.0209003	-2.52081
10424	PGRMC2	progesterone receptor membrane component 2	0.273229	6.63797	3.68642	0.00296202	0.0209003	-2.60385
11325	DDX42	DEAD-box helicase 42	0.289131	7.19659	3.68471	0.00297143	0.0209554	-2.64198
79623	GALNT14	polypeptide N-acetylgalactosaminyltransferase 14	-0.33916	5.53128	-3.68325	0.00297951	0.021001	-2.46892
51257	MARCHF2	membrane associated ring-CH-type finger 2	-0.440325	4.92123	-3.68621	0.00298289	0.0210135	-2.36819
10282	BET1	Bet1 golgi vesicular membrane trafficking protein	0.31975	5.25216	3.68034	0.00299565	0.0210921	-2.45008
55679	LIMS2	LIM zinc finger domain containing 2	-1.3705	0.571288	-3.68458	0.00300603	0.0211538	-1.53473
1775	DNASE1L2	deoxyribonuclease 1 like 2	-1.72306	-0.165384	-3.71789	0.00300934	0.0211657	-1.4702
23533	PIK3R5	phosphoinositide-3-kinase regulatory subunit 5	-1.06042	0.790562	-3.67574	0.00302141	0.0212392	-1.57452
747	DAGLA	diacylglycerol lipase alpha	-0.717961	2.91554	-3.69539	0.00303031	0.0212903	-1.96186
84125	LRRIQ1	leucine rich repeats and IQ motif containing 1	1.11833	0.0404979	3.67308	0.00303636	0.0213213	-1.54349
81888	HYI	hydroxypyruvate isomerase (putative)	-0.486455	3.68945	-3.67202	0.0030424	0.0213523	-2.15685
253430	IPMK	inositol polyphosphate multikinase	0.364341	5.10885	3.67065	0.00305012	0.0213928	-2.44713
253650	ANKRD18A	ankyrin repeat domain 18A	-0.39892	4.59144	-3.67042	0.00305144	0.0213928	-2.33896
11322	TMC6	transmembrane channel like 6	-0.627097	3.55829	-3.72191	0.00306357	0.0214663	-2.09624
2617	GARS1	glycyl-tRNA synthetase 1	0.274112	8.53405	3.66726	0.00306943	0.0214878	-2.68961
55197	RPRD1A	regulation of nuclear pre-mRNA domain containing 1A	0.270375	8.49782	3.66718	0.00306992	0.0214878	-2.69012
54813	KLHL28	kelch like family member 28	0.383837	5.30094	3.66578	0.00307788	0.021532	-2.48606
11149	BVES	blood vessel epicardial substance	-0.46062	3.9571	-3.66397	0.0030883	0.0215904	-2.22847
1906	EDN1	endothelin 1	1.34151	0.0798901	3.66375	0.00308953	0.0215904	-1.56466
55187	VPS13D	vacuolar protein sorting 13 homolog D	0.339024	6.41785	3.663	0.00309385	0.0216091	-2.62949
192683	SCAMP5	secretory carrier membrane protein 5	-0.426153	4.25138	-3.66258	0.00309627	0.0216144	-2.29047
171425	CLYBL	citramalyl-CoA lyase	0.490665	3.14601	3.66155	0.00310222	0.0216403	-2.09754
84124	ZNF394	zinc finger protein 394	0.445555	3.66153	3.66137	0.00310328	0.0216403	-2.2051
10427	SEC24B	SEC24 homolog B, COPII coat complex component	0.310797	5.78985	3.66086	0.00310619	0.021649	-2.56294
4072	EPCAM	epithelial cell adhesion molecule	-0.357522	5.54499	-3.66013	0.00311042	0.021667	-2.51401
26586	CKAP2	cytoskeleton associated protein 2	-0.304057	8.22874	-3.65983	0.00311214	0.0216674	-2.70675
84722	PSRC1	proline and serine rich coiled-coil 1	-0.349376	5.44507	-3.65825	0.0031213	0.0217196	-2.50268
56256	SERTAD4	SERTA domain containing 4	1.16449	0.106065	3.65702	0.00312846	0.0217579	-1.57774
5119	CHMP1A	charged multivesicular body protein 1A	-0.440572	6.41748	-3.89556	0.00314043	0.0218295	-2.48841
51230	PHF20	PHD finger protein 20	0.274757	6.78418	3.65407	0.00314573	0.0218547	-2.67607
55140	ELP3	elongator acetyltransferase complex subunit 3	-0.306566	6.11441	-3.65283	0.00315297	0.0218905	-2.60568
7770	ZNF227	zinc finger protein 227	0.373124	4.68628	3.65262	0.00315422	0.0218905	-2.41252
29883	CNOT7	CCR4-NOT transcription complex subunit 7	-0.284884	7.32985	-3.65154	0.00316053	0.0219226	-2.70734
24144	TFIP11	tuftelin interacting protein 11	0.328442	5.51773	3.65033	0.0031677	0.0219607	-2.54599
105375205	NA	NA	0.961324	0.82102	3.6498	0.0031708	0.0219706	-1.67257
7533	YWHAH	tyrosine 3-monooxygenase/tryptophan 5-monooxygenase activation protein eta	-0.297737	7.71417	-3.64947	0.00317275	0.0219724	-2.72232
122970	ACOT4	acyl-CoA thioesterase 4	-0.517033	3.05872	-3.64841	0.00317904	0.0220043	-2.0653
166379	BBS12	Bardet-Biedl syndrome 12	0.740614	2.24661	3.64777	0.00318282	0.0220189	-1.9327
57506	MAVS	mitochondrial antiviral signaling protein	0.326774	6.54742	3.6455	0.00319632	0.0221006	-2.67406
5585	PKN1	protein kinase N1	-0.541849	7.42456	-4.20784	0.00320957	0.0221805	-2.40764
7903	ST8SIA4	ST8 alpha-N-acetyl-neuraminide alpha-2,8-sialyltransferase 4	1.15537	0.0171438	3.64245	0.0032145	0.0222028	-1.5948
254170	FBXO33	F-box protein 33	0.344314	5.10824	3.64099	0.00322326	0.0222418	-2.50253
9976	CLEC2B	C-type lectin domain family 2 member B	0.887746	1.12695	3.64094	0.00322354	0.0222418	-1.73425
1874	E2F4	E2F transcription factor 4	-0.334004	5.91711	-3.63961	0.00323155	0.0222852	-2.60498
124936	CYB5D2	cytochrome b5 domain containing 2	0.317561	5.33001	3.63865	0.00323731	0.0222869	-2.54025
4804	NGFR	nerve growth factor receptor	-1.3176	0.435529	-3.63861	0.00323755	0.0222869	-1.59667
[truncated: 11,183 more rows]
